# Supplementary material for: First Look at the Venoms of Two Sinomicrurus Snakes: Differences in Yield, Proteomic Profiles, and Immunorecognition by Commercial Antivenoms
Source: Toxins (Basel). 2025 Jan 2;17(1):19. doi: 10.3390/toxins17010019 (PMC11769021; doi:10.3390/toxins17010019)
Supplement: Supplementary file 1 [file toxins-17-00019-s001.zip › Supplementary tables.xlsx]

## Sheet: Table S1
	Table S1 Protein identification of venom from Sinomicrurus macclellandi by mass spectrometry
	Region	Protein family	Accession	-10lgP	Coverage (%)	Area Sample	#Peptides	#Unique	#Spec Sample	PTM	Avg. Mass	Description	Peptide	Unique	-10lgP	Mass	Length	ppm	m/z	z	RT	Area Sample 9	Scan	Source File	#Feature	#Feature Sample	Start	End	PTM AScore	Found By
	1	PDE	A0A2D0TC04	266.72	18	2925600	13	1	18	Carbamidomethylation; Oxidation (M)	94616	Venom phosphodiesterase OS=Naja atra OX=8656 PE=1 SV=1	R.AEYLETWDTLMPNINK.L	N	101.03	1936.92	16	-2.7	969.47	2	54.45	981710	22779	Sm-1.raw	1	1	128	143		PEAKS DB
													R.AEYLETWDTLM(+15.99)PNINK.L	N	90.93	1952.92	16	-3.8	977.466	2	50.19	1824400	20488	Sm-1.raw	1	1	128	143	M11:Oxidation (M):1000.00	PEAKS DB
													K.C(+57.02)SSITDLEAVNQR.L	N	87.33	1491.7	13	8.2	746.865	2	37.63	627030	13941	Sm-1.raw	1	1	533	545	C1:Carbamidomethylation:1000.00	PEAKS DB
													K.SM(+15.99)EAIFLAHGPGFK.E	N	87.22	1519.75	14	4.9	760.888	2	42.76	2571300	16561	Sm-1.raw	2	2	447	460	M2:Oxidation (M):1000.00	PEAKS DB
													K.SPDNLWVEER.M	N	82.12	1243.58	10	4.4	622.804	2	40.78	2885800	15530	Sm-1.raw	1	1	776	785		PEAKS DB
													K.TPLNC(+57.02)PPGSLK.V	Y	78.45	1182.61	11	-3.5	592.311	2	31.09	2925600	10465	Sm-1.raw	2	2	746	756	C5:Carbamidomethylation:1000.00	PEAKS DB
													K.DFYTFDSEAIVK.K	N	78.36	1433.67	12	0.3	717.846	2	50.11	2600200	20441	Sm-1.raw	1	1	370	381		PEAKS DB
													R.TLGM(+15.99)LMEGLK.Q	N	61.17	1107.57	10	2.1	554.794	2	48.55	394760	19636	Sm-1.raw	1	1	305	314	M4:Oxidation (M):26.31	PEAKS DB
													R.LWNYFHSTLLPK.Y	N	60.74	1517.8	12	1.1	506.944	3	49.57	1649500	20161	Sm-1.raw	1	1	677	688		PEAKS DB
													K.YC(+57.02)SGGTHGYDNEFK.S	N	60.07	1633.65	14	-4	817.83	2	28	572210	8955	Sm-1.raw	1	1	433	446	C2:Carbamidomethylation:1000.00	PEAKS DB
													K.AATYFWPGSEVK.I	N	59.71	1354.66	12	1.8	678.339	2	47.28	4400600	18896	Sm-1.raw	1	1	223	234		PEAKS DB
													K.SMEAIFLAHGPGFK.E	N	58.93	1503.75	14	-0.8	502.26	3	48.71	900320	19738	Sm-1.raw	1	1	447	460		PEAKS DB
													R.LHFANNIR.I	N	50.47	983.53	8	1.4	492.775	2	30	744560	10015	Sm-1.raw	1	1	404	411		PEAKS DB
													R.TLGM(+15.99)LM(+15.99)EGLK.Q	N	48.54	1123.56	10	1.8	562.791	2	37.08	0	13665	Sm-1.raw	0	0	305	314	M4:Oxidation (M):1000.00;M6:Oxidation (M):1000.00	PEAKS DB
													K.STPFEAR.V	N	48.16	806.392	7	3.7	404.206	2	26.89	1313400	8364	Sm-1.raw	1	1	249	255		PEAKS DB
													K.QPLSETLR.L	N	42.59	942.513	8	3.7	472.267	2	30.77	2168600	10343	Sm-1.raw	1	1	810	817		PEAKS DB
		SVMP	A0A898INH6	256.01	16	454230	11	1	21	Carbamidomethylation; Oxidation (M)	68663	Snake venom metalloprotease OS=Calliophis bivirgatus OX=8633 PE=2 SV=1	K.KYIEFYVVVDNK.M	N	110.48	1515.8	12	-0.1	758.908	2	45.2	10106000	17857	Sm-1.raw	2	2	205	216		PEAKS DB
													R.AAKDDC(+57.02)DLPELC(+57.02)TGR.S	N	84.55	1719.76	15	-0.7	860.887	2	34.4	5632400	12237	Sm-1.raw	2	2	469	483	C6:Carbamidomethylation:1000.00;C12:Carbamidomethylation:1000.00	PEAKS DB
													K.YIEFYVVVDNK.M	N	80.43	1387.7	11	1.2	694.862	2	50.36	6998700	20547	Sm-1.raw	1	1	206	216		PEAKS DB
													K.DDC(+57.02)DLPELC(+57.02)TGR.S	N	76.83	1449.59	12	2.5	725.805	2	39.38	198590000	14872	Sm-1.raw	3	3	472	483	C3:Carbamidomethylation:1000.00;C9:Carbamidomethylation:1000.00	PEAKS DB
													R.SAEC(+57.02)PTDSFQR.N	N	68.09	1296.54	11	2.4	649.281	2	25.27	88303000	7547	Sm-1.raw	3	3	484	494	C4:Carbamidomethylation:1000.00	PEAKS DB
													K.C(+57.02)GDGMVC(+57.02)SNR.Q	N	66.4	1154.43	10	0.3	578.223	2	21.61	585440	5677	Sm-1.raw	1	1	595	604	C1:Carbamidomethylation:1000.00;C7:Carbamidomethylation:1000.00	PEAKS DB
													R.NGHPC(+57.02)QNNQGYC(+57.02)YNGK.C	N	63.92	1909.76	16	-0.3	955.889	2	21.06	3541900	5404	Sm-1.raw	2	2	495	510	C5:Carbamidomethylation:1000.00;C12:Carbamidomethylation:1000.00	PEAKS DB
													K.LQHEAQC(+57.02)DSEEC(+57.02)C(+57.02)EQC(+57.02)K.F	N	62.48	2209.81	17	-13.4	1105.9	2	19.32	543280	4544	Sm-1.raw	1	1	443	459	C7:Carbamidomethylation:1000.00;C12:Carbamidomethylation:1000.00;C13:Carbamidomethylation:1000.00;C16:Carbamidomethylation:1000.00	PEAKS DB
													R.QC(+57.02)VNVQTAY	N	56.58	1081.49	9	3.5	541.754	2	34.26	7135500	12150	Sm-1.raw	2	2	605	613	C2:Carbamidomethylation:1000.00	PEAKS DB
													K.DDC(+57.02)DLPELC(+57.02)TGRSAEC(+57.02)PTDSFQR.N	N	55.71	2728.12	23	-6	910.377	3	45.12	3072200	17826	Sm-1.raw	1	1	472	494	C3:Carbamidomethylation:1000.00;C9:Carbamidomethylation:1000.00;C16:Carbamidomethylation:1000.00	PEAKS DB
													K.C(+57.02)GDGM(+15.99)VC(+57.02)SNR.Q	N	50.76	1170.42	10	-1.8	586.219	2	17.1	365930	3413	Sm-1.raw	1	1	595	604	C1:Carbamidomethylation:1000.00;M5:Oxidation (M):1000.00;C7:Carbamidomethylation:1000.00	PEAKS DB
													R.TSVAVVQDFTK.R	Y	41.07	1193.63	11	8.4	597.829	2	40.08	454230	15217	Sm-1.raw	1	1	320	330		PEAKS DB
		SVSP	A0A8C5SYC5	222.31	14	27441000	6	6	7	Carbamidomethylation; Oxidation (M)	62982	Serine protease 53 OS=Laticauda laticaudata OX=8630 GN=PRSS53 PE=3 SV=1	K.GDSGGPLVC(+57.02)LENGR.W	Y	96.07	1429.66	14	1.2	715.842	2	40.91	5870100	15590	Sm-1.raw	1	1	235	248	C9:Carbamidomethylation:1000.00	PEAKS DB
													K.AAWSAYYNVQKPPLPK.A	Y	91.34	1831.96	16	2.4	916.994	2	43.21	8558600	16774	Sm-1.raw	2	2	541	556		PEAKS DB
													R.IAGGVNAQPGEWR.W	Y	84.92	1353.68	13	3.4	677.851	2	35.06	3596900	12606	Sm-1.raw	1	1	41	53		PEAKS DB
													R.ILTAAQC(+57.02)FIGR.Q	Y	73.19	1248.66	11	2.8	625.343	2	44.28	6395600	17332	Sm-1.raw	1	1	342	352	C7:Carbamidomethylation:1000.00	PEAKS DB
													R.IVNPALPGM(+15.99)VC(+57.02)AM(+15.99)TPDR.K	Y	70.25	1872.89	17	2.5	625.308	3	38.69	1204200	14507	Sm-1.raw	1	1	212	228	M9:Oxidation (M):1000.00;C11:Carbamidomethylation:1000.00;M13:Oxidation (M):1000.00	PEAKS DB
													R.WQVSVQYR.N	Y	57.15	1064.54	8	3.2	533.281	2	39.22	1815600	14754	Sm-1.raw	1	1	54	61		PEAKS DB
		Aminopeptidase	T1DNX8	211.65	8	11373000	7	3	10	Oxidation (M)	110767	Aminopeptidase OS=Crotalus horridus OX=35024 PE=2 SV=1	K.IPDGLMNQYNQILAIR.T	Y	103.37	1857.98	16	2.4	930.001	2	53.66	1558100	22356	Sm-1.raw	1	1	757	772		PEAKS DB
													K.IPDGLM(+15.99)NQYNQILAIR.T	Y	98.33	1873.97	16	0.5	937.997	2	50.59	5009000	20717	Sm-1.raw	2	2	757	772	M6:Oxidation (M):1000.00	PEAKS DB
													R.AQIIDDAFNLAR.A	N	85.58	1345.7	12	0	673.859	2	49.76	9196800	20253	Sm-1.raw	1	1	673	684		PEAKS DB
													R.DNADVGFGSATR.A	Y	80.39	1208.54	12	1.6	605.281	2	30.97	3697200	10446	Sm-1.raw	1	1	938	949		PEAKS DB
													R.SEVYGPMQK.Y	Y	53.32	1037.49	9	1.9	519.753	2	28.44	1108400	9154	Sm-1.raw	1	1	726	734		PEAKS DB
													R.ALEQALER.T	N	53.05	928.498	8	-1.1	465.257	2	31.09	5529300	10506	Sm-1.raw	1	1	950	957		PEAKS DB
													K.QPTDLILIHSK.K	N	51.79	1263.72	11	4.9	632.872	2	39.14	2426400	14705	Sm-1.raw	2	2	129	139		PEAKS DB
													K.TEYLVVK.L	N	42.79	850.48	7	0.2	426.249	2	34.5	3573800	12312	Sm-1.raw	1	1	172	178		PEAKS DB
		Aminopeptidase	U3FZS8	201.23	8	10820000	8	4	11	Carbamidomethylation; Oxidation (M)	112194	Aminopeptidase OS=Micrurus fulvius OX=8637 PE=2 SV=1	R.AQIIDDAFNLAR.A	N	85.58	1345.7	12	0	673.859	2	49.76	9196800	20253	Sm-1.raw	1	1	686	697		PEAKS DB
													R.MLSEFLTEPVFR.E	Y	83.77	1467.74	12	-1.6	734.88	2	54.37	3369400	22708	Sm-1.raw	1	1	511	522		PEAKS DB
													R.M(+15.99)LSEFLTEPVFR.E	Y	82.59	1483.74	12	-1.1	742.878	2	52.47	0	21710	Sm-1.raw	0	0	511	522	M1:Oxidation (M):1000.00	PEAKS DB
													K.LVATTQM(+15.99)QAADAR.K	Y	81.51	1390.69	13	-1.7	696.352	2	23.31	2229400	6539	Sm-1.raw	1	1	232	244	M7:Oxidation (M):1000.00	PEAKS DB
													K.LVATTQMQAADAR.K	Y	78.86	1374.69	13	-2.8	688.354	2	29.84	1608400	9900	Sm-1.raw	1	1	232	244		PEAKS DB
													K.GSSTVEFQC(+57.02)K.Q	Y	57.89	1141.51	10	2.9	571.764	2	27.06	2036000	8470	Sm-1.raw	1	1	132	141	C9:Carbamidomethylation:1000.00	PEAKS DB
													R.ALEQALER.T	N	53.05	928.498	8	-1.1	465.257	2	31.09	5529300	10506	Sm-1.raw	1	1	963	970		PEAKS DB
													R.SAIYC(+57.02)SAIR.N	Y	52.49	1039.51	9	-4.1	520.763	2	33.37	1577000	11728	Sm-1.raw	1	1	821	829	C5:Carbamidomethylation:1000.00	PEAKS DB
													K.QPTDLILIHSK.K	N	51.79	1263.72	11	4.9	632.872	2	39.14	2426400	14705	Sm-1.raw	2	2	142	152		PEAKS DB
													K.TEYLVVK.L	N	42.79	850.48	7	0.2	426.249	2	34.5	3573800	12312	Sm-1.raw	1	1	185	191		PEAKS DB
		Hyaluronidase	A0A898INC5	189.12	8	56699000	4	4	6	Carbamidomethylation	52241	Hyaluronidase OS=Calliophis bivirgatus OX=8633 PE=2 SV=1	K.HSDSNAFLHLFPESFR.I	Y	104.42	1902.9	16	-0.3	635.31	3	50.9	22180000	20824	Sm-1.raw	2	2	380	395		PEAKS DB
													R.KHSDSNAFLHLFPESFR.I	Y	94.02	2031	17	-1.1	508.757	4	48.71	6537100	19691	Sm-1.raw	2	2	379	395		PEAKS DB
													R.NDQLLWLWR.D	Y	76.23	1242.65	9	4.4	622.337	2	56.28	18692000	23710	Sm-1.raw	1	1	235	243		PEAKS DB
													K.C(+57.02)PNIEISR.N	Y	49.09	987.481	8	2.9	494.751	2	30.4	9289300	10189	Sm-1.raw	1	1	227	234	C1:Carbamidomethylation:1000.00	PEAKS DB
		SVMP	A0A2D4NYT4	179.93	23	1912300	6	1	13	Carbamidomethylation	28674	Disintegrin domain-containing protein (Fragment) OS=Micrurus surinamensis OX=129470 PE=3 SV=1	R.AAKDDC(+57.02)DLPELC(+57.02)TGR.S	N	84.55	1719.76	15	-0.7	860.887	2	34.4	5632400	12237	Sm-1.raw	2	2	128	142	C6:Carbamidomethylation:1000.00;C12:Carbamidomethylation:1000.00	PEAKS DB
													K.DDC(+57.02)DLPELC(+57.02)TGR.S	N	76.83	1449.59	12	2.5	725.805	2	39.38	198590000	14872	Sm-1.raw	3	3	131	142	C3:Carbamidomethylation:1000.00;C9:Carbamidomethylation:1000.00	PEAKS DB
													R.SAEC(+57.02)PTDSFQR.N	N	68.09	1296.54	11	2.4	649.281	2	25.27	88303000	7547	Sm-1.raw	3	3	143	153	C4:Carbamidomethylation:1000.00	PEAKS DB
													R.NGHPC(+57.02)QNNQGYC(+57.02)YNGK.C	N	63.92	1909.76	16	-0.3	955.889	2	21.06	3541900	5404	Sm-1.raw	2	2	154	169	C5:Carbamidomethylation:1000.00;C12:Carbamidomethylation:1000.00	PEAKS DB
													K.DDC(+57.02)DLPELC(+57.02)TGRSAEC(+57.02)PTDSFQR.N	N	55.71	2728.12	23	-6	910.377	3	45.12	3072200	17826	Sm-1.raw	1	1	131	153	C3:Carbamidomethylation:1000.00;C9:Carbamidomethylation:1000.00;C16:Carbamidomethylation:1000.00	PEAKS DB
													R.C(+57.02)SVSLRDPSYGMVEPGTK.C	Y	42.82	1981.92	18	3.4	991.976	2	51.81	1912300	21357	Sm-1.raw	1	1	237	254	C1:Carbamidomethylation:1000.00	PEAKS DB
		SVMP	D5LMJ3	174.46	8	38273000	4	2	11	Carbamidomethylation; Oxidation (M)	68254	Zinc metalloproteinase-disintegrin-like atrase-A OS=Naja atra OX=8656 PE=2 SV=1	R.AAKDDC(+57.02)DLPEFC(+57.02)TGQSAEC(+57.02)PTDSLQR.N	Y	97.45	2970.24	26	4.1	991.096	3	41.15	5173600	15736	Sm-1.raw	1	1	466	491	C6:Carbamidomethylation:1000.00;C12:Carbamidomethylation:1000.00;C19:Carbamidomethylation:1000.00	PEAKS DB
													K.DDC(+57.02)DLPEFC(+57.02)TGQSAEC(+57.02)PTDSLQR.N	Y	84.04	2700.07	23	0.7	1351.05	2	45.53	33099000	18009	Sm-1.raw	3	3	469	491	C3:Carbamidomethylation:1000.00;C9:Carbamidomethylation:1000.00;C16:Carbamidomethylation:1000.00	PEAKS DB
													R.NGHPC(+57.02)QNNQGYC(+57.02)YNGK.C	N	63.92	1909.76	16	-0.3	955.889	2	21.06	3541900	5404	Sm-1.raw	2	2	492	507	C5:Carbamidomethylation:1000.00;C12:Carbamidomethylation:1000.00	PEAKS DB
													R.M(+15.99)VEPGTK.C	N	54.73	776.374	7	-0.7	777.383	1	16.84	1120700	3285	Sm-1.raw	3	3	586	592	M1:Oxidation (M):1000.00	PEAKS DB
													R.MVEPGTK.C	N	53.68	760.379	7	-1	381.198	2	20.09	10730000	4852	Sm-1.raw	2	2	586	592		PEAKS DB
		SVMP	A0A2H6MYK4	164.72	29	38996000	4	2	7	Carbamidomethylation; Oxidation (M)	19047	Disintegrin domain-containing protein (Fragment) OS=Micrurus lemniscatus carvalhoi OX=129465 PE=4 SV=1	K.DDC(+57.02)DLPEFC(+57.02)TGQSAEC(+57.02)PTDSFQR.N	Y	84.75	2734.06	23	0.6	1368.04	2	46.72	36706000	18626	Sm-1.raw	2	2	35	57	C3:Carbamidomethylation:1000.00;C9:Carbamidomethylation:1000.00;C16:Carbamidomethylation:1000.00	PEAKS DB
													R.AAKDDC(+57.02)DLPEFC(+57.02)TGQSAEC(+57.02)PTDSFQR.N	Y	83.71	3004.23	26	5.4	1002.43	3	42.26	2290500	16311	Sm-1.raw	1	1	32	57	C6:Carbamidomethylation:1000.00;C12:Carbamidomethylation:1000.00;C19:Carbamidomethylation:1000.00	PEAKS DB
													K.C(+57.02)GDGMVC(+57.02)SNR.Q	N	66.4	1154.43	10	0.3	578.223	2	21.61	585440	5677	Sm-1.raw	1	1	159	168	C1:Carbamidomethylation:1000.00;C7:Carbamidomethylation:1000.00	PEAKS DB
													R.NGHPC(+57.02)QNNQGYC(+57.02)YNGK.C	N	63.92	1909.76	16	-0.3	955.889	2	21.06	3541900	5404	Sm-1.raw	2	2	58	73	C5:Carbamidomethylation:1000.00;C12:Carbamidomethylation:1000.00	PEAKS DB
													K.C(+57.02)GDGM(+15.99)VC(+57.02)SNR.Q	N	50.76	1170.42	10	-1.8	586.219	2	17.1	365930	3413	Sm-1.raw	1	1	159	168	C1:Carbamidomethylation:1000.00;M5:Oxidation (M):1000.00;C7:Carbamidomethylation:1000.00	PEAKS DB
		SVMP	Q10749	151.77	6	1145700	4	2	7	Carbamidomethylation; Oxidation (M)	68176	Snake venom metalloproteinase-disintegrin-like mocarhagin OS=Naja mossambica OX=8644 PE=1 SV=3	K.LQHEAQC(+57.02)DSGEC(+57.02)C(+57.02)EK.C	N	86.25	1849.7	15	-2.7	925.859	2	17.48	4166200	3597	Sm-1.raw	2	2	442	456	C7:Carbamidomethylation:1000.00;C12:Carbamidomethylation:1000.00;C13:Carbamidomethylation:1000.00	PEAKS DB
													K.SVAVVQDHSK.S	N	62.93	1068.56	10	-1.9	535.286	2	19.37	13197000	4522	Sm-1.raw	2	2	321	330		PEAKS DB
													K.KSVAVVQDHSK.S	Y	62.06	1196.65	11	-0.3	599.335	2	16.8	350540	3286	Sm-1.raw	2	2	320	330		PEAKS DB
													R.VYEM(+15.99)VNALNTM(+15.99)YR.R	Y	53.43	1634.74	13	4.1	818.385	2	36.65	795120	13420	Sm-1.raw	1	1	232	244	M4:Oxidation (M):1000.00;M11:Oxidation (M):1000.00	PEAKS DB
		SVMP	A8QL49	146.57	9	22825000	5	2	8	Carbamidomethylation; Oxidation (M)	68988	Zinc metalloproteinase-disintegrin-like BmMP OS=Bungarus multicinctus OX=8616 PE=1 SV=1	R.NDNAQLLTR.I	N	75.48	1043.54	9	7	522.781	2	29.06	4388700	9477	Sm-1.raw	1	1	291	299		PEAKS DB
													K.DDC(+57.02)DLPER.C	N	57.63	1018.4	8	2.9	510.212	2	25.27	2293600	7572	Sm-1.raw	2	2	472	479	C3:Carbamidomethylation:1000.00	PEAKS DB
													K.QGYC(+57.02)YNGK.C	Y	56.47	988.407	8	2.6	495.214	2	22.69	8284700	6222	Sm-1.raw	2	2	503	510	C4:Carbamidomethylation:1000.00	PEAKS DB
													R.NGLPC(+57.02)QNK.Q	Y	53.93	929.439	8	-5.3	930.444	1	20.25	14540000	4978	Sm-1.raw	2	2	495	502	C5:Carbamidomethylation:1000.00	PEAKS DB
													R.TSM(+15.99)VASTM(+15.99)AHEM(+15.99)GHNLGINHDR.A	N	49.82	2456.06	22	2	615.026	4	22.61	1755000	6167	Sm-1.raw	1	1	332	353	M3:Oxidation (M):1000.00;M8:Oxidation (M):1000.00;M12:Oxidation (M):1000.00	PEAKS DB
		SVMP	R4G307	123.91	28	17124000	3	1	8	Carbamidomethylation; Oxidation (M)	13525	SVMP-Pse-4 (Fragment) OS=Pseudonaja modesta OX=340912 PE=2 SV=1	K.C(+57.02)GDGMVC(+57.02)INR.Q	Y	70.92	1180.48	10	1.2	591.249	2	31.34	8175300	10615	Sm-1.raw	2	2	107	116	C1:Carbamidomethylation:1000.00;C7:Carbamidomethylation:1000.00	PEAKS DB
													R.NGHPC(+57.02)QNNQGYC(+57.02)YNGK.C	N	63.92	1909.76	16	-0.3	955.889	2	21.06	3541900	5404	Sm-1.raw	2	2	7	22	C5:Carbamidomethylation:1000.00;C12:Carbamidomethylation:1000.00	PEAKS DB
													R.QC(+57.02)VDVQTAY	N	63.09	1082.47	9	6.2	1083.49	1	35.03	175990000	12608	Sm-1.raw	1	1	117	125	C2:Carbamidomethylation:1000.00	PEAKS DB
													K.C(+57.02)GDGM(+15.99)VC(+57.02)INR.Q	Y	55.75	1196.47	10	1.9	599.247	2	31.34	8948600	10678	Sm-1.raw	2	2	107	116	C1:Carbamidomethylation:1000.00;M5:Oxidation (M):1000.00;C7:Carbamidomethylation:1000.00	PEAKS DB
		SVMP	A0A098M157	113.05	5	5328100	2	2	2	Carbamidomethylation	68226	Metalloproteinase (Type III) 11a OS=Hypsiglena sp. JMG-2014 OX=1550645 PE=4 SV=1	R.VYEIVNTLNTMYR.V	Y	78.28	1614.81	13	-2.2	808.412	2	49.46	5120500	20169	Sm-1.raw	1	1	233	245		PEAKS DB
													R.HEAQC(+57.02)DSGEC(+57.02)C(+57.02)EQC(+57.02)R.F	Y	43.53	1924.66	15	-1.6	642.56	3	17.01	207580	3393	Sm-1.raw	1	1	446	460	C5:Carbamidomethylation:1000.00;C10:Carbamidomethylation:1000.00;C11:Carbamidomethylation:1000.00;C14:Carbamidomethylation:1000.00	PEAKS DB
		Aminopeptidase	A0A2D4ELE3	108.21	3	1868700	2	2	2		80691	Aminopeptidase (Fragment) OS=Micrurus corallinus OX=54390 PE=3 SV=1	R.LGLQNDLFSLAR.A	Y	79.54	1345.74	12	-0.6	673.877	2	53.14	1221700	22069	Sm-1.raw	1	1	413	424		PEAKS DB
													K.ATFDISLVVPK.D	Y	57.32	1188.68	11	0.6	595.347	2	51.77	646920	21379	Sm-1.raw	1	1	85	95		PEAKS DB
		LAAO	Q4JHE1	103.05	7	981250	4	1	4		58744	L-amino-acid oxidase OS=Pseudechis australis OX=8670 PE=1 SV=1	K.STTDLPSR.F	N	53.8	875.435	8	1.9	438.727	2	22.73	827040	6245	Sm-1.raw	1	1	365	372		PEAKS DB
													K.YDTYSTK.E	N	48.75	876.386	7	2.3	439.203	2	21.1	153670	5434	Sm-1.raw	1	1	199	205		PEAKS DB
													R.EADYEEFLEIAK.N	Y	42.78	1455.68	12	0.7	728.849	2	51.97	981250	21470	Sm-1.raw	1	1	32	43		PEAKS DB
													R.VTYQTPAK.T	N	42.47	906.481	8	-1	454.249	2	22.23	632180	6002	Sm-1.raw	1	1	292	299		PEAKS DB
		Aminopeptidase	V8P2K1	102.8	3	312900	3	1	3		91914	Aminopeptidase (Fragment) OS=Ophiophagus hannah OX=8665 GN=ERAP1 PE=3 SV=1	R.ESALLYDSEK.S	N	63.39	1153.55	10	2.7	577.786	2	33.89	741610	11985	Sm-1.raw	1	1	322	331		PEAKS DB
													K.YQLPEFDTEK.N	N	47.33	1268.59	10	2.6	635.307	2	43.29	585620	16840	Sm-1.raw	1	1	649	658		PEAKS DB
													R.TLAGEIR.V	Y	47.23	758.429	7	0.9	380.223	2	28.32	312900	9113	Sm-1.raw	1	1	162	168		PEAKS DB
		SVMP	A0A0B4SX85	84.87	3	11574000	1	1	5	Carbamidomethylation	68466	Venom metalloprotease OS=Philodryas chamissonis OX=1050405 PE=2 SV=1	R.DGHPC(+57.02)QNNQGYC(+57.02)YNGK.C	Y	84.87	1910.74	16	-1.3	956.38	2	23.44	11574000	6581	Sm-1.raw	5	5	496	511	C5:Carbamidomethylation:1000.00;C12:Carbamidomethylation:1000.00	PEAKS DB
		SVMP	R4G2Z1	79.07	6	512340	2	1	4	Carbamidomethylation	39969	SVMP-Hop-18 (Fragment) OS=Hoplocephalus bungaroides OX=83403 PE=2 SV=1	R.NGHPC(+57.02)QSNQGYC(+57.02)YNGK.C	Y	55.74	1882.75	16	3	628.594	3	21.23	512340	5511	Sm-1.raw	2	2	259	274	C5:Carbamidomethylation:1000.00;C12:Carbamidomethylation:1000.00	PEAKS DB
													R.ETVLLPR.K	N	46.65	826.491	7	1.5	414.255	2	35.7	153340000	13003	Sm-1.raw	2	2	48	54		PEAKS DB
		Acetylcholinesterase	V8N0N2	71.41	15	1842700	2	2	2	Carbamidomethylation	18047	Acetylcholinesterase (Fragment) OS=Ophiophagus hannah OX=8665 GN=ACHE PE=4 SV=1	R.IFTC(+57.02)PFIEAAGNIR.K	Y	51.1	1607.81	14	-13.8	804.905	2	52.09	922210	21499	Sm-1.raw	1	1	76	89	C4:Carbamidomethylation:1000.00	PEAKS DB
													R.SALSHFYTDR.I	Y	40.61	1195.56	10	-1.3	598.79	2	35.14	920520	12667	Sm-1.raw	1	1	66	75		PEAKS DB
		Hyaluronidase	U3TDI3	68.58	3	1698300	1	1	2	Carbamidomethylation; Oxidation (M)	49636	Hyaluronidase OS=Ovophis okinavensis OX=8769 PE=2 SV=1	R.NNFM(+15.99)C(+57.02)QC(+57.02)YQGWK.G	Y	68.58	1650.64	12	1.6	826.33	2	37.22	741100	13726	Sm-1.raw	1	1	400	411	M4:Oxidation (M):1000.00;C5:Carbamidomethylation:1000.00;C7:Carbamidomethylation:1000.00	PEAKS DB
													R.NNFMC(+57.02)QC(+57.02)YQGWK.G	Y	67.82	1634.64	12	1.5	818.333	2	43.25	957150	16832	Sm-1.raw	1	1	400	411	C5:Carbamidomethylation:1000.00;C7:Carbamidomethylation:1000.00	PEAKS DB
		SVMP	A0A194AQ28	64.06	2	9151500	1	1	1		67754	Metalloproteinase type III 11 OS=Sistrurus miliarius barbouri OX=8759 PE=4 SV=1	K.VTLNSFGEWR.E	Y	64.06	1207.6	10	3.2	604.811	2	47.55	9151500	19055	Sm-1.raw	1	1	266	275		PEAKS DB
		SVMP	A0A0B8RRZ1	60.12	2	11367000	1	1	2		67914	Metalloproteinase (Type III) 2a OS=Boiga irregularis OX=92519 PE=4 SV=1	K.LSVAIVQDHSK.T	Y	60.12	1195.66	11	4.5	598.84	2	32.59	11367000	11305	Sm-1.raw	2	2	321	331		PEAKS DB
		SVMP	J3S831	57.62	2	11215000	1	1	1		68434	Snake venom metalloproteinase (Type III) 5 OS=Crotalus adamanteus OX=8729 PE=2 SV=1	R.IALVGLEIWSK.R	Y	57.62	1227.72	11	0.1	614.871	2	54.22	11215000	22624	Sm-1.raw	1	1	245	255		PEAKS DB
		SVMP	D8VNS0	45.25	3	546540	1	1	1	Carbamidomethylation	68956	Zinc metalloproteinase-disintegrin-like OS=Cerberus rynchops OX=46267 PE=1 SV=1	R.NGEPC(+57.02)QHNQGYC(+57.02)YNGK.C	Y	45.25	1924.76	16	1.5	642.596	3	23.68	546540	6734	Sm-1.raw	1	1	494	509	C5:Carbamidomethylation:1000.00;C12:Carbamidomethylation:1000.00	PEAKS DB
		SVMP	A0A175KDT7	41.2	2	1494300	1	1	1		54433	Metalloproteinase (Fragment) OS=Phalotris mertensi OX=1260334 PE=4 SV=1	K.INVQSDTR.V	Y	41.2	931.472	8	-13.1	466.739	2	20.52	1494300	5152	Sm-1.raw	1	1	138	145		PEAKS DB
	2	5'-nucleotidase	U3FYP9	151.36	7	7524500	4	4	5		62983	5'-nucleotidase OS=Micrurus fulvius OX=8637 PE=2 SV=1	K.LTILHTNDVHAR.V	Y	76.24	1388.75	12	0.7	348.197	4	29.33	1135400	10242	Sm-2.raw	2	2	44	55		PEAKS DB
													K.VGIIGYTTK.E	Y	63.71	950.544	9	2.1	476.282	2	36.91	1832600	14305	Sm-2.raw	1	1	185	193		PEAKS DB
													K.ASGNPILLNK.S	Y	57.95	1025.59	10	2.8	513.804	2	33.71	2721400	12546	Sm-2.raw	1	1	317	326		PEAKS DB
													K.SIQEDPAVK.A	Y	55.37	985.508	9	5.2	493.765	2	23.82	1835000	7308	Sm-2.raw	1	1	327	335		PEAKS DB
		SVSP	A8QL53	150.02	12	218110000	2	2	4	Carbamidomethylation	31137	Snake venom serine protease NaSP (Fragment) OS=Naja atra OX=8656 PE=2 SV=1	K.GDSGGPLIC(+57.02)DGQIQGIVSWGR.F	Y	101.51	2171.04	21	0.7	1086.53	2	52.53	65260000	22700	Sm-2.raw	2	2	233	253	C9:Carbamidomethylation:1000.00	PEAKS DB
													R.FPC(+57.02)AQLLEPGVYTK.V	Y	97	1621.82	14	-0.3	811.918	2	48.75	152850000	20681	Sm-2.raw	2	2	254	267	C3:Carbamidomethylation:1000.00	PEAKS DB
		SVMP	Q10749	142.11	6	5593400	3	1	4	Carbamidomethylation	68176	Snake venom metalloproteinase-disintegrin-like mocarhagin OS=Naja mossambica OX=8644 PE=1 SV=3	K.LQHEAQC(+57.02)DSGEC(+57.02)C(+57.02)EK.C	N	90.91	1849.7	15	-0.6	925.861	2	17.51	8604000	3975	Sm-2.raw	2	2	442	456	C7:Carbamidomethylation:1000.00;C12:Carbamidomethylation:1000.00;C13:Carbamidomethylation:1000.00	PEAKS DB
													K.SVAVVQDHSK.S	N	61.66	1068.56	10	2.9	535.289	2	19.37	4798300	4976	Sm-2.raw	1	1	321	330		PEAKS DB
													R.VYEMVNALNTMYR.R	Y	61.12	1602.75	13	8.5	802.393	2	40.99	5593400	16426	Sm-2.raw	1	1	232	244		PEAKS DB
		SVMP	R4FJZ4	140.18	15	17796000	3	1	5	Carbamidomethylation	27353	SVMP-Hop-15 (Fragment) OS=Hoplocephalus bungaroides OX=83403 PE=2 SV=1	K.LQHEAQC(+57.02)DSGEC(+57.02)C(+57.02)EK.C	N	90.91	1849.7	15	-0.6	925.861	2	17.51	8604000	3975	Sm-2.raw	2	2	103	117	C7:Carbamidomethylation:1000.00;C12:Carbamidomethylation:1000.00;C13:Carbamidomethylation:1000.00	PEAKS DB
													K.C(+57.02)GTLFC(+57.02)K.K	Y	63.78	884.388	7	-0.9	885.398	1	31.52	17796000	11369	Sm-2.raw	2	2	223	229	C1:Carbamidomethylation:1000.00;C6:Carbamidomethylation:1000.00	PEAKS DB
													R.NGHPC(+57.02)QNNQGYC(+57.02)YNGK.C	N	52.15	1909.76	16	2.9	637.597	3	21.01	320260	5865	Sm-2.raw	1	1	155	170	C5:Carbamidomethylation:1000.00;C12:Carbamidomethylation:1000.00	PEAKS DB
		SVMP	A0A2H6MYK4	135.32	28	7020300	3	1	4	Carbamidomethylation	19047	Disintegrin domain-containing protein (Fragment) OS=Micrurus lemniscatus carvalhoi OX=129465 PE=4 SV=1	K.DDC(+57.02)DLPEFC(+57.02)TGQSAEC(+57.02)PTDSFQR.N	Y	83.28	2734.06	23	3.6	1368.05	2	46.58	7020300	19439	Sm-2.raw	2	2	35	57	C3:Carbamidomethylation:1000.00;C9:Carbamidomethylation:1000.00;C16:Carbamidomethylation:1000.00	PEAKS DB
													K.C(+57.02)GDGMVC(+57.02)SNR.Q	N	69.32	1154.43	10	2.6	578.224	2	21.58	1239000	6133	Sm-2.raw	1	1	159	168	C1:Carbamidomethylation:1000.00;C7:Carbamidomethylation:1000.00	PEAKS DB
													R.NGHPC(+57.02)QNNQGYC(+57.02)YNGK.C	N	52.15	1909.76	16	2.9	637.597	3	21.01	320260	5865	Sm-2.raw	1	1	58	73	C5:Carbamidomethylation:1000.00;C12:Carbamidomethylation:1000.00	PEAKS DB
		PLB	U3FA79	130.82	8	1257500	4	1	4		63500	Phospholipase B-like OS=Micrurus fulvius OX=8637 PE=2 SV=1	K.QNSGTYNNQYMILDTK.K	N	65.62	1888.86	16	-4.9	945.437	2	41.98	847640	17015	Sm-2.raw	1	1	351	366		PEAKS DB
													K.VSDINMAAK.F	Y	62.58	947.475	9	3.6	474.748	2	26.41	1257500	8673	Sm-2.raw	1	1	495	503		PEAKS DB
													K.GYWPSYNIPFHK.V	N	62.06	1507.72	12	-1	503.583	3	47.57	1504800	19983	Sm-2.raw	1	1	401	412		PEAKS DB
													K.TWAQTFEK.Q	N	52.87	1009.49	8	3	505.754	2	38.14	3916000	14933	Sm-2.raw	1	1	343	350		PEAKS DB
		SVMP	R4G307	119.78	28	3687500	3	1	4	Carbamidomethylation	13525	SVMP-Pse-4 (Fragment) OS=Pseudonaja modesta OX=340912 PE=2 SV=1	K.C(+57.02)GDGMVC(+57.02)INR.Q	Y	73.06	1180.48	10	4.6	591.251	2	31.29	3687500	11256	Sm-2.raw	1	1	107	116	C1:Carbamidomethylation:1000.00;C7:Carbamidomethylation:1000.00	PEAKS DB
													R.QC(+57.02)VDVQTAY	N	58.67	1082.47	9	1.9	1083.48	1	35.08	97220000	13293	Sm-2.raw	2	2	117	125	C2:Carbamidomethylation:1000.00	PEAKS DB
													R.NGHPC(+57.02)QNNQGYC(+57.02)YNGK.C	N	52.15	1909.76	16	2.9	637.597	3	21.01	320260	5865	Sm-2.raw	1	1	7	22	C5:Carbamidomethylation:1000.00;C12:Carbamidomethylation:1000.00	PEAKS DB
		SVMP	D5LMJ3	113.62	8	4343200	3	1	5	Carbamidomethylation; Oxidation (M)	68254	Zinc metalloproteinase-disintegrin-like atrase-A OS=Naja atra OX=8656 PE=2 SV=1	K.DDC(+57.02)DLPEFC(+57.02)TGQSAEC(+57.02)PTDSLQR.N	Y	69.29	2700.07	23	0.7	901.035	3	45.47	4343200	18798	Sm-2.raw	1	1	469	491	C3:Carbamidomethylation:1000.00;C9:Carbamidomethylation:1000.00;C16:Carbamidomethylation:1000.00	PEAKS DB
													R.MVEPGTK.C	N	53.88	760.379	7	4.8	381.2	2	20.06	10004000	5313	Sm-2.raw	2	2	586	592		PEAKS DB
													R.M(+15.99)VEPGTK.C	N	53.46	776.374	7	-2.4	777.382	1	16.86	1871300	3659	Sm-2.raw	1	1	586	592	M1:Oxidation (M):1000.00	PEAKS DB
													R.NGHPC(+57.02)QNNQGYC(+57.02)YNGK.C	N	52.15	1909.76	16	2.9	637.597	3	21.01	320260	5865	Sm-2.raw	1	1	492	507	C5:Carbamidomethylation:1000.00;C12:Carbamidomethylation:1000.00	PEAKS DB
		SVMP	A8QL49	107.56	3	2233000	2	1	2	Carbamidomethylation	68988	Zinc metalloproteinase-disintegrin-like BmMP OS=Bungarus multicinctus OX=8616 PE=1 SV=1	R.NDNAQLLTR.I	N	67.13	1043.54	9	-0.9	522.777	2	28.98	2044800	10037	Sm-2.raw	1	1	291	299		PEAKS DB
													K.QGYC(+57.02)YNGK.C	Y	55.67	988.407	8	2.4	495.214	2	22.66	2233000	6702	Sm-2.raw	1	1	503	510	C4:Carbamidomethylation:1000.00	PEAKS DB
		NGF	Q3HXY1	101.03	7	0	2	1	2	Carbamidomethylation	27138	Venom nerve growth factor 3 OS=Pseudechis australis OX=8670 PE=2 SV=1	R.NPNPVPSGC(+57.02)R.G	Y	62	1096.51	10	5	549.266	2	22.51	0	6636	Sm-2.raw	0	0	183	192	C9:Carbamidomethylation:1000.00	PEAKS DB
													K.QYFFETK.C	N	51.8	961.455	7	1.3	962.466	1	40.68	500290	16329	Sm-2.raw	1	1	174	180		PEAKS DB
		NGF	A0A0M3PMP1	97.7	8	1347000	2	1	2		27163	NGF OS=Gloydius intermedius OX=44732 PE=2 SV=1	K.ALTMEDNQASWR.F	Y	71.79	1420.64	12	4.4	711.333	2	38.19	1347000	14953	Sm-2.raw	1	1	210	221		PEAKS DB
													K.QYFFETK.C	N	51.8	961.455	7	1.3	962.466	1	40.68	500290	16329	Sm-2.raw	1	1	172	178		PEAKS DB
		SVMP	A0A2H6MYF9	96.22	17	467860	2	1	2	Carbamidomethylation	18588	Disintegrin domain-containing protein (Fragment) OS=Micrurus lemniscatus carvalhoi OX=129465 PE=4 SV=1	K.C(+57.02)PTLTNQC(+57.02)IALR.G	Y	70.15	1445.71	12	6.8	723.87	2	38.35	467860	15047	Sm-2.raw	1	1	125	136	C1:Carbamidomethylation:1000.00;C8:Carbamidomethylation:1000.00	PEAKS DB
													R.NGHPC(+57.02)QNNQGYC(+57.02)YNGK.C	N	52.15	1909.76	16	2.9	637.597	3	21.01	320260	5865	Sm-2.raw	1	1	109	124	C5:Carbamidomethylation:1000.00;C12:Carbamidomethylation:1000.00	PEAKS DB
		SVMP	A0A346CM38	85.34	2	19578000	1	1	4	Oxidation (M)	67566	Metalloproteinase 30 (Fragment) OS=Ahaetulla prasina OX=499056 PE=2 SV=1	K.YIEFYVVVDNAMYR.N	Y	85.34	1780.85	14	-1.1	891.434	2	56.22	2780700	24739	Sm-2.raw	2	2	206	219		PEAKS DB
													K.YIEFYVVVDNAM(+15.99)YR.N	Y	78.16	1796.84	14	-0.7	899.432	2	52.79	16797000	22840	Sm-2.raw	2	2	206	219	M12:Oxidation (M):1000.00	PEAKS DB
		SVSP	J3S3W4	69.08	4	4844700	1	1	1	Carbamidomethylation	28472	Snake venom serine proteinase 10 OS=Crotalus adamanteus OX=8729 PE=2 SV=1	R.ILC(+57.02)AGILEGGK.D	Y	69.08	1129.62	11	-0.5	565.817	2	41.66	4844700	16782	Sm-2.raw	1	1	187	197	C3:Carbamidomethylation:1000.00	PEAKS DB
		SVMP	A0A194AQ28	64.62	2	13537000	1	1	1		67754	Metalloproteinase type III 11 OS=Sistrurus miliarius barbouri OX=8759 PE=4 SV=1	K.VTLNSFGEWR.E	Y	64.62	1207.6	10	2.1	604.81	2	47.49	13537000	19885	Sm-2.raw	1	1	266	275		PEAKS DB
		SVMP	P0C6E4	62.14	2	5779500	1	1	1		54880	Zinc metalloproteinase/disintegrin OS=Protobothrops jerdonii OX=242841 PE=1 SV=1	K.LSVGLVQDYSK.N	Y	62.14	1207.64	11	-2.7	604.83	2	39.42	5779500	15573	Sm-2.raw	1	1	312	322		PEAKS DB
		SVSP	A0A1I9KNL5	58.3	3	1361100	1	1	1		28885	Serine proteinase SP-2 OS=Vipera ammodytes ammodytes OX=8705 PE=2 SV=1	K.DNDIMLIK.L	Y	58.3	960.495	8	4.6	481.259	2	42.94	1361100	17468	Sm-2.raw	1	1	108	115		PEAKS DB
		SVMP	A0A0B8RRZ1	57.98	2	6418900	1	1	2		67914	Metalloproteinase (Type III) 2a OS=Boiga irregularis OX=92519 PE=4 SV=1	K.LSVAIVQDHSK.T	Y	57.98	1195.66	11	6.1	598.841	2	32.58	6418900	11947	Sm-2.raw	2	2	321	331		PEAKS DB
		SVMP	A0A0B4SX85	55.58	3	683610	1	1	1	Carbamidomethylation	68466	Venom metalloprotease OS=Philodryas chamissonis OX=1050405 PE=2 SV=1	R.DGHPC(+57.02)QNNQGYC(+57.02)YNGK.C	Y	55.58	1910.74	16	1.1	637.924	3	23.38	683610	7087	Sm-2.raw	1	1	496	511	C5:Carbamidomethylation:1000.00;C12:Carbamidomethylation:1000.00	PEAKS DB
		SVMP	F8S109	53.95	2	8529000	1	1	1		54615	Metalloproteinase 8 (Fragment) OS=Crotalus adamanteus OX=8729 PE=2 SV=1	R.IALVGLEIWSK.R	Y	53.95	1227.72	11	-2.3	614.869	2	54.15	8529000	23587	Sm-2.raw	1	1	121	131		PEAKS DB
	3	SVMP	A0A898ILE9	138.68	8	424920	5	1	6	Carbamidomethylation	69060	Snake venom metalloprotease OS=Calliophis bivirgatus OX=8633 PE=2 SV=1	K.DDC(+57.02)DLPELC(+57.02)TGR.S	N	69.92	1449.59	12	1.3	725.802	2	39.35	2204200	14637	Sm-3.raw	1	1	482	493	C3:Carbamidomethylation:1000.00;C9:Carbamidomethylation:1000.00	PEAKS DB
													R.SAEC(+57.02)PTDSFQR.N	N	57.45	1296.54	11	3.4	649.28	2	28.33	588110	8922	Sm-3.raw	1	1	494	504	C4:Carbamidomethylation:1000.00	PEAKS DB
													K.YIEFYVVVDNK.M	N	56.11	1387.7	11	-0.1	694.858	2	50.35	149380	20640	Sm-3.raw	1	1	216	226		PEAKS DB
													R.QC(+57.02)VDVQTAY	N	51.46	1082.47	9	6.4	542.246	2	35.13	8805200	12427	Sm-3.raw	2	2	615	623	C2:Carbamidomethylation:1000.00	PEAKS DB
													R.GQGC(+57.02)GFC(+57.02)R.I	Y	42.3	940.364	8	4.2	471.191	2	22.26	424920	5900	Sm-3.raw	1	1	550	557	C4:Carbamidomethylation:1000.00;C7:Carbamidomethylation:1000.00	PEAKS DB
		SVMP	A0A2D4P0S5	112.61	17	1359600	3	1	3	Carbamidomethylation	20405	Disintegrin domain-containing protein (Fragment) OS=Micrurus surinamensis OX=129470 PE=4 SV=1	K.DDC(+57.02)DLPELC(+57.02)TGR.S	N	69.92	1449.59	12	1.3	725.802	2	39.35	2204200	14637	Sm-3.raw	1	1	48	59	C3:Carbamidomethylation:1000.00;C9:Carbamidomethylation:1000.00	PEAKS DB
													R.SAEC(+57.02)PTDSFQR.N	N	57.45	1296.54	11	3.4	649.28	2	28.33	588110	8922	Sm-3.raw	1	1	60	70	C4:Carbamidomethylation:1000.00	PEAKS DB
													R.QC(+57.02)VDLQTAY	Y	41.88	1096.49	9	7.5	549.254	2	35.66	1359600	12740	Sm-3.raw	1	1	181	189	C2:Carbamidomethylation:1000.00	PEAKS DB
		SVMP	R4G2D3	97.36	4	437470	3	1	4	Carbamidomethylation	68546	SVMP-Aca-4 OS=Acanthophis wellsi OX=239747 PE=2 SV=1	K.YIEFYVVVDNK.M	N	56.11	1387.7	11	-0.1	694.858	2	50.35	149380	20640	Sm-3.raw	1	1	206	216		PEAKS DB
													R.QC(+57.02)VDVQTAY	N	51.46	1082.47	9	6.4	542.246	2	35.13	8805200	12427	Sm-3.raw	2	2	602	610	C2:Carbamidomethylation:1000.00	PEAKS DB
													R.MVEPGTK.C	Y	46.54	760.379	7	2.5	381.198	2	20.1	437470	4831	Sm-3.raw	1	1	585	591		PEAKS DB
		CRISP	P0DL15	96.72	73	353020	3	1	5		3618	Cysteine-rich venom protein annuliferin-b (Fragment) OS=Naja annulifera OX=96794 PE=1 SV=1	K.EIVDLHNSLR.R	N	53.58	1194.64	10	2	598.326	2	35.54	7053000	12653	Sm-3.raw	2	2	17	26		PEAKS DB
													NVDFNSESTR.R	Y	52.44	1167.52	10	0.5	584.765	2	27.31	353020	8410	Sm-3.raw	1	1	1	10		PEAKS DB
													K.QKEIVDLHNSLR.R	N	50.74	1450.79	12	4.4	726.405	2	31.89	663710	10768	Sm-3.raw	2	2	15	26		PEAKS DB
		NGF	V9I168	90.2	9	1215800	2	1	2	Carbamidomethylation	27284	Venom nerve growth factor OS=Vipera ursinii OX=103942 PE=2 SV=1	K.HWNSYC(+57.02)TTTDTFVR.A	Y	65.64	1786.77	14	4.3	596.601	3	37.73	1215800	13792	Sm-3.raw	1	1	199	212	C6:Carbamidomethylation:1000.00	PEAKS DB
													R.QYFFETK.C	N	49.12	961.455	7	0	962.462	1	40.72	388420	15369	Sm-3.raw	1	1	175	181		PEAKS DB
		SVMP	R4G307	80.63	15	441690	2	1	3	Carbamidomethylation	13525	SVMP-Pse-4 (Fragment) OS=Pseudonaja modesta OX=340912 PE=2 SV=1	K.C(+57.02)GDGMVC(+57.02)INR.Q	Y	54.89	1180.48	10	-0.7	591.246	2	31.38	441690	10477	Sm-3.raw	1	1	107	116	C1:Carbamidomethylation:1000.00;C7:Carbamidomethylation:1000.00	PEAKS DB
													R.QC(+57.02)VDVQTAY	N	51.46	1082.47	9	6.4	542.246	2	35.13	8805200	12427	Sm-3.raw	2	2	117	125	C2:Carbamidomethylation:1000.00	PEAKS DB
		SVMP	R4FJZ4	57.03	3	2994100	1	1	2	Carbamidomethylation	27353	SVMP-Hop-15 (Fragment) OS=Hoplocephalus bungaroides OX=83403 PE=2 SV=1	K.C(+57.02)GTLFC(+57.02)K.K	Y	57.03	884.388	7	2.5	443.203	2	31.61	2994100	10610	Sm-3.raw	2	2	223	229	C1:Carbamidomethylation:1000.00;C6:Carbamidomethylation:1000.00	PEAKS DB
		SVMP	A0A2H6MYF9	56.69	7	259800	1	1	1	Carbamidomethylation	18588	Disintegrin domain-containing protein (Fragment) OS=Micrurus lemniscatus carvalhoi OX=129465 PE=4 SV=1	K.C(+57.02)PTLTNQC(+57.02)IALR.G	Y	56.69	1445.71	12	4.6	723.867	2	38.39	259800	14156	Sm-3.raw	1	1	125	136	C1:Carbamidomethylation:1000.00;C8:Carbamidomethylation:1000.00	PEAKS DB
		SVMP	Q10749	49.84	2	183930	1	1	1		68176	Snake venom metalloproteinase-disintegrin-like mocarhagin OS=Naja mossambica OX=8644 PE=1 SV=3	R.VYEMVNALNTMYR.R	Y	49.84	1602.75	13	13.2	802.394	2	41.02	183930	15563	Sm-3.raw	1	1	232	244		PEAKS DB
		SVMP	A8QL49	45.07	1	462320	1	1	1	Carbamidomethylation	68988	Zinc metalloproteinase-disintegrin-like BmMP OS=Bungarus multicinctus OX=8616 PE=1 SV=1	K.QGYC(+57.02)YNGK.C	Y	45.07	988.407	8	3.3	495.212	2	22.73	462320	6122	Sm-3.raw	1	1	503	510	C4:Carbamidomethylation:1000.00	PEAKS DB
	4	NGF	P30894	137.06	26	26070000	3	1	5	Carbamidomethylation	13283	Venom nerve growth factor OS=Daboia russelii OX=8707 PE=1 SV=1	K.HWNSYC(+57.02)TTTDTFVR.A	Y	83.09	1786.77	14	6.7	894.4	2	37.74	26070000	13914	Sm-4.raw	2	2	72	85	C6:Carbamidomethylation:1000.00	PEAKS DB
													K.NPNPVPSGC(+57.02)R.G	N	70.56	1096.51	10	5.1	549.264	2	22.56	41426000	6388	Sm-4.raw	1	1	57	66	C9:Carbamidomethylation:1000.00	PEAKS DB
													K.QYFFETK.C	N	56.05	961.455	7	2	962.464	1	40.75	6435100	15449	Sm-4.raw	1	1	48	54		PEAKS DB
		NGF	A0A898INF1	118.86	11	37803000	3	1	4	Carbamidomethylation	25411	Nerve growth factor OS=Calliophis bivirgatus OX=8633 PE=2 SV=1	K.NPNPVPSGC(+57.02)R.G	N	70.56	1096.51	10	5.1	549.264	2	22.56	41426000	6388	Sm-4.raw	1	1	169	178	C9:Carbamidomethylation:1000.00	PEAKS DB
													K.TTATDIK.G	Y	59.22	748.397	7	-0.7	749.403	1	18.82	37803000	4416	Sm-4.raw	2	2	135	141		PEAKS DB
													K.QYFFETK.C	N	56.05	961.455	7	2	962.464	1	40.75	6435100	15449	Sm-4.raw	1	1	160	166		PEAKS DB
		SVMP	A0A898IKT8	102	3	4935300	2	1	2	Carbamidomethylation	68226	Snake venom metalloprotease OS=Calliophis bivirgatus OX=8633 PE=2 SV=1	K.DDC(+57.02)DLPELC(+57.02)TGR.S	Y	73.54	1449.59	12	1.2	725.801	2	39.36	4935300	14730	Sm-4.raw	1	1	472	483	C3:Carbamidomethylation:1000.00;C9:Carbamidomethylation:1000.00	PEAKS DB
													R.QC(+57.02)VDVQTAY	N	56.92	1082.47	9	10.1	542.248	2	35.09	2980700	12627	Sm-4.raw	1	1	606	614	C2:Carbamidomethylation:1000.00	PEAKS DB
		NGF	A0A0M3PMP1	97.08	8	95769000	2	1	8	Oxidation (M)	27163	NGF OS=Gloydius intermedius OX=44732 PE=2 SV=1	K.ALTM(+15.99)EDNQASWR.F	Y	69.05	1436.64	12	2.8	719.327	2	31.98	51913000	10969	Sm-4.raw	5	5	210	221	M4:Oxidation (M):1000.00	PEAKS DB
													K.ALTMEDNQASWR.F	Y	67.13	1420.64	12	5.3	711.331	2	38.25	43856000	14263	Sm-4.raw	2	2	210	221		PEAKS DB
													K.QYFFETK.C	N	56.05	961.455	7	2	962.464	1	40.75	6435100	15449	Sm-4.raw	1	1	172	178		PEAKS DB
		PLA2	R4G2Z3	86.76	14	13168000	2	1	2	Carbamidomethylation	16167	PLA2-Hop-18 OS=Hoplocephalus bungaroides OX=83403 PE=2 SV=1	K.GGSGTPVDELDR.C	Y	60.19	1201.56	12	0.3	601.786	2	32.22	13168000	11095	Sm-4.raw	1	1	59	70		PEAKS DB
													K.AFIC(+57.02)NC(+57.02)DR.T	N	53.13	1054.43	8	1.4	528.224	2	28.3	217520	9167	Sm-4.raw	1	1	113	120	C4:Carbamidomethylation:1000.00;C6:Carbamidomethylation:1000.00	PEAKS DB
		PLA2	Q9DF56	59.28	7	1846200	1	1	1	Carbamidomethylation	16641	Acidic phospholipase A2 OS=Ophiophagus hannah OX=8665 PE=1 SV=1	R.IC(+57.02)FAGAPYNK.E	Y	59.28	1139.54	10	7.6	570.783	2	36.61	1846200	13363	Sm-4.raw	1	1	131	140	C2:Carbamidomethylation:1000.00	PEAKS DB
		SVSP	A0A1I9KNL5	54.63	3	1379200	1	1	1		28885	Serine proteinase SP-2 OS=Vipera ammodytes ammodytes OX=8705 PE=2 SV=1	K.DNDIMLIK.L	Y	54.63	960.495	8	8.6	481.259	2	42.97	1379200	16609	Sm-4.raw	1	1	108	115		PEAKS DB
		PLA2	P20255	47.88	7	1257600	1	1	1		12969	Basic phospholipase A2 PA-12A OS=Pseudechis australis OX=8670 PE=1 SV=1	K.ENYNIDTK.K	Y	47.88	995.456	8	0.4	498.736	2	25.66	1257600	7839	Sm-4.raw	1	1	107	114		PEAKS DB
	5	NGF	V9I1K1	142.61	13	8920300	3	1	4	Carbamidomethylation	27442	Venom nerve growth factor 1 OS=Daboia russelii OX=8707 PE=2 SV=1	K.HWNSYC(+57.02)TTTDTFVR.A	Y	93.98	1786.77	14	7.3	894.4	2	37.8	8920300	13926	Sm-k1.raw	2	2	199	212	C6:Carbamidomethylation:1000.00	PEAKS DB
													K.NPNPVPSGC(+57.02)R.G	N	59.38	1096.51	10	8	549.266	2	22.64	9788000	6113	Sm-k1.raw	1	1	184	193	C9:Carbamidomethylation:1000.00	PEAKS DB
													K.QYFFETK.C	N	56.8	961.455	7	3.2	962.465	1	40.85	1845600	15521	Sm-k1.raw	1	1	175	181		PEAKS DB
		NGF	A0A0M3PMP1	117.66	12	22337000	3	2	5	Carbamidomethylation; Oxidation (M)	27163	NGF OS=Gloydius intermedius OX=44732 PE=2 SV=1	K.ALTMEDNQASWR.F	Y	73.31	1420.64	12	6.8	711.332	2	38.34	9188800	14198	Sm-k1.raw	2	2	210	221		PEAKS DB
													K.ALTM(+15.99)EDNQASWR.F	Y	69.8	1436.64	12	1.5	719.326	2	32.05	12678000	10943	Sm-k1.raw	1	1	210	221	M4:Oxidation (M):1000.00	PEAKS DB
													K.QYFFETK.C	N	56.8	961.455	7	3.2	962.465	1	40.85	1845600	15521	Sm-k1.raw	1	1	172	178		PEAKS DB
													R.NPNPVPTGC(+57.02)R.G	Y	47.83	1110.52	10	3.4	556.271	2	23.37	471010	6501	Sm-k1.raw	1	1	181	190	C9:Carbamidomethylation:1000.00	PEAKS DB
		SVMP	A0A898ILE9	115.47	3	4045800	2	1	2	Carbamidomethylation	69060	Snake venom metalloprotease OS=Calliophis bivirgatus OX=8633 PE=2 SV=1	K.DDC(+57.02)DLPELC(+57.02)TGR.S	Y	77.11	1449.59	12	-0.9	725.8	2	39.45	4045800	14746	Sm-k1.raw	1	1	482	493	C3:Carbamidomethylation:1000.00;C9:Carbamidomethylation:1000.00	PEAKS DB
													R.QC(+57.02)VDVQTAY	N	48.33	1082.47	9	11.4	542.249	2	35.15	5060100	12584	Sm-k1.raw	1	1	615	623	C2:Carbamidomethylation:1000.00	PEAKS DB
		NGF	A0A898INF1	105.47	11	9059000	3	1	4	Carbamidomethylation	25411	Nerve growth factor OS=Calliophis bivirgatus OX=8633 PE=2 SV=1	K.NPNPVPSGC(+57.02)R.G	N	59.38	1096.51	10	8	549.266	2	22.64	9788000	6113	Sm-k1.raw	1	1	169	178	C9:Carbamidomethylation:1000.00	PEAKS DB
													K.QYFFETK.C	N	56.8	961.455	7	3.2	962.465	1	40.85	1845600	15521	Sm-k1.raw	1	1	160	166		PEAKS DB
													K.TTATDIK.G	Y	53.07	748.397	7	2.5	749.406	1	18.79	9059000	4203	Sm-k1.raw	2	2	135	141		PEAKS DB
		SVMP	R4G307	81.6	15	351790	2	1	2	Carbamidomethylation	13525	SVMP-Pse-4 (Fragment) OS=Pseudonaja modesta OX=340912 PE=2 SV=1	K.C(+57.02)GDGMVC(+57.02)INR.Q	Y	57.43	1180.48	10	-1	591.246	2	31.42	351790	10639	Sm-k1.raw	1	1	107	116	C1:Carbamidomethylation:1000.00;C7:Carbamidomethylation:1000.00	PEAKS DB
													R.QC(+57.02)VDVQTAY	N	48.33	1082.47	9	11.4	542.249	2	35.15	5060100	12584	Sm-k1.raw	1	1	117	125	C2:Carbamidomethylation:1000.00	PEAKS DB
		SVMP	R4G2D3	79.1	3	117380	2	1	2	Carbamidomethylation	68546	SVMP-Aca-4 OS=Acanthophis wellsi OX=239747 PE=2 SV=1	R.MVEPGTK.C	Y	54.94	760.379	7	6.8	761.391	1	20.11	117380	4883	Sm-k1.raw	1	1	585	591		PEAKS DB
													R.QC(+57.02)VDVQTAY	N	48.33	1082.47	9	11.4	542.249	2	35.15	5060100	12584	Sm-k1.raw	1	1	602	610	C2:Carbamidomethylation:1000.00	PEAKS DB
		PLA2	A0A2D4NPI3	76.75	18	8201200	2	2	2	Carbamidomethylation	12426	phospholipase A2 (Fragment) OS=Micrurus spixii OX=129469 PE=3 SV=1	R.GGSGTPVDELDR.C	Y	54.71	1201.56	12	1.2	601.787	2	32.25	6122900	11070	Sm-k1.raw	1	1	22	33		PEAKS DB
													K.AFVC(+57.02)NC(+57.02)DR.T	Y	44.07	1040.42	8	3.4	521.217	2	24.67	2078300	7143	Sm-k1.raw	1	1	80	87	C4:Carbamidomethylation:1000.00;C6:Carbamidomethylation:1000.00	PEAKS DB
		PLA2	P20256	65.15	7	111590000	1	1	4		13009	Basic phospholipase A2 PA-12C OS=Pseudechis australis OX=8670 PE=1 SV=1	K.ENYNIDTK.K	Y	65.15	995.456	8	0.5	996.464	1	25.69	111590000	7656	Sm-k1.raw	4	4	107	114		PEAKS DB
		SVSP	A0A1I9KNL5	58.52	3	2647500	1	1	1		28885	Serine proteinase SP-2 OS=Vipera ammodytes ammodytes OX=8705 PE=2 SV=1	K.DNDIMLIK.L	Y	58.52	960.495	8	5.4	481.257	2	43.03	2647500	16645	Sm-k1.raw	1	1	108	115		PEAKS DB
		PLA2	P80966	57.8	6	1254300	1	1	1	Carbamidomethylation	16444	Acidic phospholipase A2 1 OS=Ophiophagus hannah OX=8665 PE=1 SV=2	K.IYSYDC(+57.02)SER.T	Y	57.8	1191.49	9	8.3	596.755	2	29.69	1254300	9727	Sm-k1.raw	1	1	99	107	C6:Carbamidomethylation:1000.00	PEAKS DB
		PLA2	Q9DF56	54.37	7	1344900	1	1	1	Carbamidomethylation	16641	Acidic phospholipase A2 OS=Ophiophagus hannah OX=8665 PE=1 SV=1	R.IC(+57.02)FAGAPYNK.E	Y	54.37	1139.54	10	6.9	570.783	2	36.69	1344900	13366	Sm-k1.raw	1	1	131	140	C2:Carbamidomethylation:1000.00	PEAKS DB
		PLA2	U3F588	50.19	6	1565500	1	1	1		16113	phospholipase A2 OS=Micrurus fulvius OX=8637 PE=2 SV=1	R.GTPVDELDR.C	Y	50.19	1000.48	9	4.8	501.251	2	31.85	1565500	10879	Sm-k1.raw	1	1	60	68		PEAKS DB
	6	PLA2	A0A898IPN3	87.22	16	1175900	2	2	2	Carbamidomethylation	16885	phospholipase A2 OS=Calliophis bivirgatus OX=8633 PE=2 SV=1	K.GGSGTPVDELDR.C	Y	61.35	1201.56	12	4.3	601.787	2	12.61	840830	5865	SM-5.raw	1	1	59	70		PEAKS DB
													K.KDEC(+57.02)AAFVC(+57.02)NC(+57.02)DR.V	Y	51.73	1643.65	13	-9.7	822.821	2	13.86	335040	6550	SM-5.raw	1	1	115	127	C4:Carbamidomethylation:1000.00;C9:Carbamidomethylation:1000.00;C11:Carbamidomethylation:1000.00	PEAKS DB
		PLA2	P20258	59.75	25	12793	1	1	1	Carbamidomethylation	13110	Basic phospholipase A2 pseudexin A chain OS=Pseudechis porphyriacus OX=8671 PE=1 SV=1	K.GSRSWLDYVNYGC(+57.02)YC(+57.02)GWGGSGTPVDELDR.C	Y	59.75	3325.42	29	-13.7	1109.46	3	44.4	12793	24276	SM-5.raw	1	1	15	43	C13:Carbamidomethylation:1000.00;C15:Carbamidomethylation:1000.00	PEAKS DB
		3-FTx	U3EPM9	54.17	9	13069000	1	1	2	Carbamidomethylation	9596	Three-finger toxin 12 OS=Micrurus fulvius OX=8637 PE=2 SV=1	R.GC(+57.02)AATC(+57.02)PK.A	Y	54.17	863.363	8	2.3	432.688	2	4.47	13069000	934	SM-5.raw	2	2	62	69	C2:Carbamidomethylation:1000.00;C6:Carbamidomethylation:1000.00	PEAKS DB
		PLA2	P80966	50.03	6	287010	1	1	1	Carbamidomethylation	16444	Acidic phospholipase A2 1 OS=Ophiophagus hannah OX=8665 PE=1 SV=2	K.IYSYDC(+57.02)SER.T	Y	50.03	1191.49	9	4.8	596.752	2	11.03	287010	4775	SM-5.raw	1	1	99	107	C6:Carbamidomethylation:1000.00	PEAKS DB
		PLA2	P04056	48.25	7	36822000	1	1	1		12966	Basic phospholipase A2 PA-11 OS=Pseudechis australis OX=8670 PE=1 SV=1	K.ENYNIDTK.K	Y	48.25	995.456	8	2.2	498.735	2	8.54	36822000	3231	SM-5.raw	1	1	107	114		PEAKS DB
		Cystatin	A0A898ILA2	47.71	7	569980	1	1	1	Carbamidomethylation	15750	Cystatin OS=Calliophis bivirgatus OX=8633 PE=2 SV=1	K.EIQNC(+57.02)ELPPK.A	Y	47.71	1226.6	10	4	614.306	2	9.69	569980	3891	SM-5.raw	1	1	103	112	C5:Carbamidomethylation:1000.00	PEAKS DB
		3-FTx	Q8UUK0	47.57	10	1783600	1	1	1	Carbamidomethylation	8900	Cytotoxin homolog Clbp-3 OS=Naja atra OX=8656 PE=3 SV=1	R.AC(+57.02)AATC(+57.02)PK.S	Y	47.57	877.379	8	2.8	439.697	2	5.38	1783600	1303	SM-5.raw	1	1	59	66	C2:Carbamidomethylation:1000.00;C6:Carbamidomethylation:1000.00	PEAKS DB
	7	SVMP	A0A898IKT8	89.41	3	4116400	2	2	2	Carbamidomethylation	68226	Snake venom metalloprotease OS=Calliophis bivirgatus OX=8633 PE=2 SV=1	R.QC(+57.02)VDVQTAY	Y	61.15	1082.47	9	4.1	542.245	2	35.12	3869400	12603	Sm-6.raw	1	1	606	614	C2:Carbamidomethylation:1000.00	PEAKS DB
													K.DDC(+57.02)DLPELC(+57.02)TGR.S	Y	56.53	1449.59	12	-0.3	725.8	2	39.36	247010	14738	Sm-6.raw	1	1	472	483	C3:Carbamidomethylation:1000.00;C9:Carbamidomethylation:1000.00	PEAKS DB
		SVSP	A0A1I9KNL5	64.44	3	3145700	1	1	2	Oxidation (M)	28885	Serine proteinase SP-2 OS=Vipera ammodytes ammodytes OX=8705 PE=2 SV=1	K.DNDIMLIK.L	Y	64.44	960.495	8	7.1	481.258	2	43	1698700	16602	Sm-6.raw	1	1	108	115		PEAKS DB
													K.DNDIM(+15.99)LIK.L	Y	48.6	976.49	8	6.9	489.256	2	37.73	1446900	13913	Sm-6.raw	1	1	108	115	M5:Oxidation (M):1000.00	PEAKS DB
		3-FTx	O12961	58.75	11	1824400	1	1	1	Carbamidomethylation	9681	Kappa-4-bungarotoxin OS=Bungarus multicinctus OX=8616 PE=3 SV=1	R.GC(+57.02)AATC(+57.02)PEFR.S	Y	58.75	1167.48	10	1	584.748	2	29.33	1824400	9585	Sm-6.raw	1	1	62	71	C2:Carbamidomethylation:1000.00;C6:Carbamidomethylation:1000.00	PEAKS DB
		PLA2	P20255	58.73	7	2791800	1	1	2		12969	Basic phospholipase A2 PA-12A OS=Pseudechis australis OX=8670 PE=1 SV=1	K.ENYNIDTK.K	Y	58.73	995.456	8	1.6	996.465	1	25.62	2791800	7722	Sm-6.raw	2	2	107	114		PEAKS DB
		VEGF	T1E3J3	57.53	2	223700	1	1	1		47639	Vascular endothelial growth factor C-like protein OS=Crotalus horridus OX=35024 PE=2 SV=1	K.HQPLNPTK.C	Y	57.53	933.503	8	0.6	467.759	2	18.17	223700	3964	Sm-6.raw	1	1	352	359		PEAKS DB
		3-FTx	P18328	47.56	19	5303600	1	1	1	Carbamidomethylation	9375	Muscarinic toxin 2 OS=Dendroaspis angusticeps OX=8618 PE=1 SV=1	K.GC(+57.02)AATC(+57.02)PKVDNNDPIR.C	Y	47.56	1786.81	16	-4.3	894.408	2	31.7	5303600	10780	Sm-6.raw	1	1	62	77	C2:Carbamidomethylation:1000.00;C6:Carbamidomethylation:1000.00	PEAKS DB
		PLA2	P80966	47.37	6	222540	1	1	1	Carbamidomethylation	16444	Acidic phospholipase A2 1 OS=Ophiophagus hannah OX=8665 PE=1 SV=2	K.IYSYDC(+57.02)SER.T	Y	47.37	1191.49	9	9.1	596.756	2	29.66	222540	9777	Sm-6.raw	1	1	99	107	C6:Carbamidomethylation:1000.00	PEAKS DB
	8	SVMP	R4G2D3	88.21	3	14893000	2	2	3	Carbamidomethylation; Oxidation (M)	68546	SVMP-Aca-4 OS=Acanthophis wellsi OX=239747 PE=2 SV=1	R.QC(+57.02)VDVQTAY	Y	62.04	1082.47	9	10.5	1083.49	1	35.14	14087000	12984	Sm-7.raw	2	2	602	610	C2:Carbamidomethylation:1000.00	PEAKS DB
													R.M(+15.99)VEPGTK.C	Y	52.32	776.374	7	4.1	389.196	2	16.9	806800	3371	Sm-7.raw	1	1	585	591	M1:Oxidation (M):1000.00	PEAKS DB
		3-FTx	P18328	78.15	19	74980000	2	2	2	Carbamidomethylation	9375	Muscarinic toxin 2 OS=Dendroaspis angusticeps OX=8618 PE=1 SV=1	K.GC(+57.02)AATC(+57.02)PK.V	Y	54.1	863.363	8	-0.9	432.688	2	16.26	2959200	3043	Sm-7.raw	1	1	62	69	C2:Carbamidomethylation:1000.00;C6:Carbamidomethylation:1000.00	PEAKS DB
													K.GC(+57.02)AATC(+57.02)PKVDNNDPIR.C	Y	48.09	1786.81	16	-4.2	894.408	2	31.66	72020000	11144	Sm-7.raw	1	1	62	77	C2:Carbamidomethylation:1000.00;C6:Carbamidomethylation:1000.00	PEAKS DB
		3-FTx	O12961	77.72	11	11638000	1	1	1	Carbamidomethylation	9681	Kappa-4-bungarotoxin OS=Bungarus multicinctus OX=8616 PE=3 SV=1	R.GC(+57.02)AATC(+57.02)PEFR.S	Y	77.72	1167.48	10	4	584.75	2	29.33	11638000	9830	Sm-7.raw	1	1	62	71	C2:Carbamidomethylation:1000.00;C6:Carbamidomethylation:1000.00	PEAKS DB
		NGF	A0A0M3PMP1	72.27	5	362740	1	1	1		27163	NGF OS=Gloydius intermedius OX=44732 PE=2 SV=1	K.ALTMEDNQASWR.F	Y	72.27	1420.64	12	10.4	711.335	2	38.25	362740	14639	Sm-7.raw	1	1	210	221		PEAKS DB
		SVSP	A0A1I9KNL5	66.68	3	1544300	1	1	1		28885	Serine proteinase SP-2 OS=Vipera ammodytes ammodytes OX=8705 PE=2 SV=1	K.DNDIMLIK.L	Y	66.68	960.495	8	10.5	481.26	2	43.01	1544300	17077	Sm-7.raw	1	1	108	115		PEAKS DB
		Kunitz	Q90W98	65.29	17	492440	1	1	1	Carbamidomethylation	8983	Kunitz-type serine protease inhibitor textilinin-4 OS=Pseudonaja textilis textilis OX=169397 PE=2 SV=1	K.FIYGGC(+57.02)GGNANNFK.T	Y	65.29	1517.67	14	6.2	759.848	2	36.93	492440	13928	Sm-7.raw	1	1	59	72	C6:Carbamidomethylation:1000.00	PEAKS DB
		PLA2	P20255	61.77	7	6225000	1	1	3		12969	Basic phospholipase A2 PA-12A OS=Pseudechis australis OX=8670 PE=1 SV=1	K.ENYNIDTK.K	Y	61.77	995.456	8	4.9	996.468	1	25.32	6225000	7816	Sm-7.raw	3	3	107	114		PEAKS DB
		CRISP	P0DL15	60.76	33	291380	1	1	1		3618	Cysteine-rich venom protein annuliferin-b (Fragment) OS=Naja annulifera OX=96794 PE=1 SV=1	K.EIVDLHNSLR.R	Y	60.76	1194.64	10	12.8	399.224	3	35.51	291380	13194	Sm-7.raw	1	1	17	26		PEAKS DB
	9	SVSP	A0A1I9KNL5	52.01	3	3171100	1	1	1		28885	Serine proteinase SP-2 OS=Vipera ammodytes ammodytes OX=8705 PE=2 SV=1	K.DNDIMLIK.L	Y	52.01	960.495	8	6.3	481.258	2	43.18	3171100	16846	Sm-k2.raw	1	1	108	115		PEAKS DB

## Sheet: Table S2
	Table S2 Protein identification of venom from Sinomicrurus kelloggi by mass spectrometry
	Region	Protein family	Accession	-10lgP	Coverage (%)	Area Sample	#Peptides	#Unique	#Spec Sample	PTM	Avg. Mass	Description	Peptide	Unique	-10lgP	Mass	Length	ppm	m/z	z	RT	Area Sample 1	Scan	Source File	#Feature	#Feature Sample	Start	End	PTM AScore	Found By
	1	5'-nucleotidase	A0A2I4HXH5	279.3	30	2892300	13	1	21	Carbamidomethylation; Oxidation (M)	58198	Snake venom 5'-nucleotidase (Fragment) OS=Naja atra OX=8656 PE=1 SV=1	R.HGQGTGELLQVSGIK.V	N	104.57	1522.81	15	2.1	762.416	2	38.38	5370000	14265	Sk-1.raw	2	2	418	432		PEAKS DB
													R.VPTYVPLEMEK.T	N	92.03	1304.67	11	3.1	653.345	2	44.12	3031200	17253	Sk-1.raw	1	1	457	467		PEAKS DB
													R.VVSLNVLC(+57.02)TEC(+57.02)R.V	N	91.69	1448.71	12	0.4	725.365	2	44.36	3001600	17397	Sk-1.raw	1	1	445	456	C8:Carbamidomethylation:1000.00;C11:Carbamidomethylation:1000.00	PEAKS DB
													K.VLLPSFLAAGGDGYYMLK.G	N	88.54	1914	18	4.4	958.012	2	57.33	1170300	24201	Sk-1.raw	2	2	471	488		PEAKS DB
													R.FHEC(+57.02)NLGNLIC(+57.02)DAVVYNNLR.H	N	83.47	2420.14	20	0.2	807.721	3	53.84	2272600	22434	Sk-1.raw	1	1	330	349	C4:Carbamidomethylation:1000.00;C11:Carbamidomethylation:1000.00	PEAKS DB
													K.VLLPSFLAAGGDGYYM(+15.99)LK.G	N	80.12	1929.99	18	3.5	644.341	3	55.6	1691200	23321	Sk-1.raw	2	2	471	488	M16:Oxidation (M):1000.00	PEAKS DB
													K.VVYDLSQKPGK.R	Y	74.32	1232.68	11	0.3	617.347	2	28.17	2892300	8976	Sk-1.raw	4	4	433	443		PEAKS DB
													R.VPTYVPLEM(+15.99)EK.T	N	73.42	1320.66	11	0.5	661.341	2	38.7	4699800	14397	Sk-1.raw	1	1	457	467	M9:Oxidation (M):1000.00	PEAKS DB
													K.ETPVLSNPGPYLEFRDEVEELQK.H	N	69.36	2688.33	23	0.2	897.119	3	52.97	3963500	21960	Sk-1.raw	1	1	155	177		PEAKS DB
													K.FPILSANIRPK.G	N	67.56	1254.74	11	0.4	419.257	3	41.36	1301900	15842	Sk-1.raw	1	1	112	122		PEAKS DB
													K.ASGNPILLNK.S	N	60.46	1025.59	10	1.4	513.803	2	33.61	4455400	11752	Sk-1.raw	1	1	278	287		PEAKS DB
													K.SIQEDPAVK.A	N	58.87	985.508	9	4.9	493.765	2	23.7	2475800	6702	Sk-1.raw	1	1	288	296		PEAKS DB
													K.VGIIGYTTK.E	N	58.17	950.544	9	0.9	476.281	2	36.8	3185200	13426	Sk-1.raw	1	1	146	154		PEAKS DB
													R.QAFEHSVHR.H	N	49.77	1109.54	9	-4.2	555.774	2	19.02	275580	4352	Sk-1.raw	1	1	409	417		PEAKS DB
													R.DEVEELQK.H	N	45.76	988.471	8	-1.8	495.243	2	27.24	1573800	8489	Sk-1.raw	1	1	170	177		PEAKS DB
		5'-nucleotidase	U3FYP9	277.35	29	3384500	14	2	21	Carbamidomethylation; Oxidation (M)	62983	5'-nucleotidase OS=Micrurus fulvius OX=8637 PE=2 SV=1	R.HGQGTGELLQVSGIK.V	N	104.57	1522.81	15	2.1	762.416	2	38.38	5370000	14265	Sk-1.raw	2	2	457	471		PEAKS DB
													R.VVSLNVLC(+57.02)TEC(+57.02)R.V	N	91.69	1448.71	12	0.4	725.365	2	44.36	3001600	17397	Sk-1.raw	1	1	484	495	C8:Carbamidomethylation:1000.00;C11:Carbamidomethylation:1000.00	PEAKS DB
													K.VLLPSFLAAGGDGYYMLK.G	N	88.54	1914	18	4.4	958.012	2	57.33	1170300	24201	Sk-1.raw	2	2	510	527		PEAKS DB
													R.FHEC(+57.02)NLGNLIC(+57.02)DAVVYNNLR.H	N	83.47	2420.14	20	0.2	807.721	3	53.84	2272600	22434	Sk-1.raw	1	1	369	388	C4:Carbamidomethylation:1000.00;C11:Carbamidomethylation:1000.00	PEAKS DB
													K.VLLPSFLAAGGDGYYM(+15.99)LK.G	N	80.12	1929.99	18	3.5	644.341	3	55.6	1691200	23321	Sk-1.raw	2	2	510	527	M16:Oxidation (M):1000.00	PEAKS DB
													K.LTILHTNDVHAR.V	Y	76.19	1388.75	12	-0.2	348.196	4	29.15	2247600	9458	Sk-1.raw	3	3	44	55		PEAKS DB
													K.ETPVLSNPGPYLEFRDEVEELQK.Q	N	69.36	2688.33	23	0.2	897.119	3	52.97	3963500	21960	Sk-1.raw	1	1	194	216		PEAKS DB
													K.FPILSANIRPK.G	N	67.56	1254.74	11	0.4	419.257	3	41.36	1301900	15842	Sk-1.raw	1	1	151	161		PEAKS DB
													K.ASGNPILLNK.S	N	60.46	1025.59	10	1.4	513.803	2	33.61	4455400	11752	Sk-1.raw	1	1	317	326		PEAKS DB
													K.IIALGHSGFK.E	N	60.09	1041.6	10	-1.9	348.206	3	34.45	1410700	12242	Sk-1.raw	2	2	229	238		PEAKS DB
													K.SIQEDPAVK.A	N	58.87	985.508	9	4.9	493.765	2	23.7	2475800	6702	Sk-1.raw	1	1	327	335		PEAKS DB
													K.VGIIGYTTK.E	N	58.17	950.544	9	0.9	476.281	2	36.8	3185200	13426	Sk-1.raw	1	1	185	193		PEAKS DB
													R.EDC(+57.02)YGGVAR.R	Y	57.31	1025.42	9	3.3	513.722	2	23.74	1136800	6682	Sk-1.raw	1	1	69	77	C3:Carbamidomethylation:1000.00	PEAKS DB
													R.QAFEHSVHR.H	N	49.77	1109.54	9	-4.2	555.774	2	19.02	275580	4352	Sk-1.raw	1	1	448	456		PEAKS DB
													R.DEVEELQK.Q	N	45.76	988.471	8	-1.8	495.243	2	27.24	1573800	8489	Sk-1.raw	1	1	209	216		PEAKS DB
		Aminopeptidase	U3FZS8	166.71	5	1160600	5	2	5	Oxidation (M)	112194	Aminopeptidase OS=Micrurus fulvius OX=8637 PE=2 SV=1	R.FASPFELQQLEQFK.A	Y	83.8	1710.86	14	2.5	856.442	2	54.01	844580	22519	Sk-1.raw	1	1	936	949		PEAKS DB
													K.LVATTQM(+15.99)QAADAR.K	Y	70.87	1390.69	13	-1.2	696.352	2	23.17	315980	6397	Sk-1.raw	1	1	232	244	M7:Oxidation (M):1000.00	PEAKS DB
													R.AQIIDDAFNLAR.A	N	69.95	1345.7	12	1	673.859	2	49.66	1516200	20215	Sk-1.raw	1	1	686	697		PEAKS DB
													K.TEYLVVK.L	N	58.57	850.48	7	-3.1	426.247	2	34.34	598630	12168	Sk-1.raw	1	1	185	191		PEAKS DB
													R.ALEQALER.T	N	47.55	928.498	8	4.3	465.259	2	30.95	927530	10379	Sk-1.raw	1	1	963	970		PEAKS DB
		Aminopeptidase	V8P2K1	149.99	7	1026900	5	2	5		91914	Aminopeptidase (Fragment) OS=Ophiophagus hannah OX=8665 GN=ERAP1 PE=3 SV=1	R.ESALLYDSEK.S	N	70.17	1153.55	10	1.2	577.784	2	33.73	1003700	11853	Sk-1.raw	1	1	322	331		PEAKS DB
													K.TNDIVLPEEVEWIK.F	N	57.71	1683.87	14	-1.1	842.944	2	53.13	733820	22044	Sk-1.raw	1	1	446	459		PEAKS DB
													K.YQLPEFDTEK.N	N	50.81	1268.59	10	3.3	635.307	2	43.14	1607100	16713	Sk-1.raw	1	1	649	658		PEAKS DB
													K.HAEYALDAAVK.L	Y	50.16	1186.6	11	4.1	594.31	2	30.99	481680	10445	Sk-1.raw	1	1	271	281		PEAKS DB
													K.TWLQINSK.V	Y	47.75	988.534	8	4	495.277	2	40.91	545210	15597	Sk-1.raw	1	1	791	798		PEAKS DB
		Aminopeptidase	T1DNX8	144.7	4	975250	4	1	4		110767	Aminopeptidase OS=Crotalus horridus OX=35024 PE=2 SV=1	R.DNADVGFGSATR.A	Y	78.31	1208.54	12	4.1	605.282	2	30.87	975250	10342	Sk-1.raw	1	1	938	949		PEAKS DB
													R.AQIIDDAFNLAR.A	N	69.95	1345.7	12	1	673.859	2	49.66	1516200	20215	Sk-1.raw	1	1	673	684		PEAKS DB
													K.TEYLVVK.L	N	58.57	850.48	7	-3.1	426.247	2	34.34	598630	12168	Sk-1.raw	1	1	172	178		PEAKS DB
													R.ALEQALER.T	N	47.55	928.498	8	4.3	465.259	2	30.95	927530	10379	Sk-1.raw	1	1	950	957		PEAKS DB
		Aminopeptidase	T1E6L9	143.25	5	116560	4	1	4		107397	Aminopeptidase OS=Crotalus horridus OX=35024 PE=2 SV=1	R.ESALLYDSEK.S	N	70.17	1153.55	10	1.2	577.784	2	33.73	1003700	11853	Sk-1.raw	1	1	322	331		PEAKS DB
													K.DNHETISSNDR.A	Y	67.06	1286.55	11	1.8	644.284	2	18.56	116560	4106	Sk-1.raw	1	1	621	631		PEAKS DB
													K.TNDIVLPEEVEWIK.F	N	57.71	1683.87	14	-1.1	842.944	2	53.13	733820	22044	Sk-1.raw	1	1	581	594		PEAKS DB
													K.YQLPEFDTEK.N	N	50.81	1268.59	10	3.3	635.307	2	43.14	1607100	16713	Sk-1.raw	1	1	784	793		PEAKS DB
		SVMP	Q10749	67.42	2	445270	1	1	2	Carbamidomethylation	68176	Snake venom metalloproteinase-disintegrin-like mocarhagin OS=Naja mossambica OX=8644 PE=1 SV=3	K.LQHEAQC(+57.02)DSGEC(+57.02)C(+57.02)EK.C	Y	67.42	1849.7	15	0.1	617.576	3	17.4	445270	3555	Sk-1.raw	2	2	442	456	C7:Carbamidomethylation:1000.00;C12:Carbamidomethylation:1000.00;C13:Carbamidomethylation:1000.00	PEAKS DB
		SVSP	A0A1I9KNL5	60.63	3	1124400	1	1	1		28885	Serine proteinase SP-2 OS=Vipera ammodytes ammodytes OX=8705 PE=2 SV=1	K.DNDIMLIK.L	Y	60.63	960.495	8	3.3	481.257	2	42.86	1124400	16583	Sk-1.raw	1	1	108	115		PEAKS DB
	2	Aminopeptidase	A0A2D4ELE3	207.24	8	2732000	4	1	4		80691	Aminopeptidase (Fragment) OS=Micrurus corallinus OX=54390 PE=3 SV=1	K.VLTFALSEEVRPQDTVSVIGGVAGGSK.Q	N	128.58	2715.44	27	-1.4	906.157	3	51.12	25271000	21854	Sk-2.raw	1	1	592	618		PEAKS DB
													R.LGLQNDLFSLAR.A	N	83.01	1345.74	12	-1.7	673.876	2	52.94	1640200	22904	Sk-2.raw	1	1	413	424		PEAKS DB
													K.ATFDISLVVPK.D	Y	74.49	1188.68	11	5.3	595.35	2	51.58	2732000	22157	Sk-2.raw	1	1	85	95		PEAKS DB
													K.FALEVAAK.T	N	49.29	847.48	8	0	424.749	2	38.12	1030200	14570	Sk-2.raw	1	1	167	174		PEAKS DB
		Aminopeptidase	A0A0K8RYC0	201.32	7	793380	4	1	4		98789	Aminopeptidase OS=Crotalus horridus OX=35024 PE=3 SV=1	K.VLTFALSEEVRPQDTVSVIGGVAGGSK.Q	N	128.58	2715.44	27	-1.4	906.157	3	51.12	25271000	21854	Sk-2.raw	1	1	751	777		PEAKS DB
													R.LGLQNDLFSLAR.A	N	83.01	1345.74	12	-1.7	673.876	2	52.94	1640200	22904	Sk-2.raw	1	1	572	583		PEAKS DB
													R.AGIISTVEVLK.I	Y	56.71	1128.68	11	0.8	565.347	2	47.08	793380	19528	Sk-2.raw	1	1	584	594		PEAKS DB
													K.FALEVAAK.T	N	49.29	847.48	8	0	424.749	2	38.12	1030200	14570	Sk-2.raw	1	1	236	243		PEAKS DB
		5'-nucleotidase	U3FYP9	148.43	9	8440700	5	5	5	Carbamidomethylation	62983	5'-nucleotidase OS=Micrurus fulvius OX=8637 PE=2 SV=1	K.LTILHTNDVHAR.V	Y	68.44	1388.75	12	3.1	348.197	4	29.1	350050	9622	Sk-2.raw	1	1	44	55		PEAKS DB
													K.ASGNPILLNK.S	Y	61.03	1025.59	10	0.7	513.803	2	33.47	3844000	12006	Sk-2.raw	1	1	317	326		PEAKS DB
													R.EDC(+57.02)YGGVAR.R	Y	59.48	1025.42	9	3.7	513.722	2	23.79	727070	6798	Sk-2.raw	1	1	69	77	C3:Carbamidomethylation:1000.00	PEAKS DB
													K.VGIIGYTTK.E	Y	54.35	950.544	9	1.9	476.281	2	36.77	1460100	13815	Sk-2.raw	1	1	185	193		PEAKS DB
													K.SIQEDPAVK.A	Y	46.25	985.508	9	4.7	493.765	2	23.75	2059500	6754	Sk-2.raw	1	1	327	335		PEAKS DB
		SVMP	A0A898ILE9	135.01	5	7260300	3	3	3	Carbamidomethylation	69060	Snake venom metalloprotease OS=Calliophis bivirgatus OX=8633 PE=2 SV=1	K.DDC(+57.02)DLPELC(+57.02)TGR.S	Y	82.92	1449.59	12	-1	725.802	2	39.26	5809600	15199	Sk-2.raw	1	1	482	493	C3:Carbamidomethylation:1000.00;C9:Carbamidomethylation:1000.00	PEAKS DB
													R.SAEC(+57.02)PTDSFQR.N	Y	69.31	1296.54	11	1.8	649.28	2	28.23	562020	9151	Sk-2.raw	1	1	494	504	C4:Carbamidomethylation:1000.00	PEAKS DB
													R.GQGC(+57.02)GFC(+57.02)R.I	Y	52.29	940.364	8	4.4	471.193	2	22.16	888690	5959	Sk-2.raw	1	1	550	557	C4:Carbamidomethylation:1000.00;C7:Carbamidomethylation:1000.00	PEAKS DB
		SVMP	Q10749	94.26	2	2032800	1	1	2	Carbamidomethylation	68176	Snake venom metalloproteinase-disintegrin-like mocarhagin OS=Naja mossambica OX=8644 PE=1 SV=3	K.LQHEAQC(+57.02)DSGEC(+57.02)C(+57.02)EK.C	Y	94.26	1849.7	15	2.6	925.864	2	17.47	2032800	3566	Sk-2.raw	2	2	442	456	C7:Carbamidomethylation:1000.00;C12:Carbamidomethylation:1000.00;C13:Carbamidomethylation:1000.00	PEAKS DB
		SVSP	A0A1I9KNL5	67.02	3	3923800	1	1	1		28885	Serine proteinase SP-2 OS=Vipera ammodytes ammodytes OX=8705 PE=2 SV=1	K.DNDIMLIK.L	Y	67.02	960.495	8	4	481.258	2	42.79	3923800	17096	Sk-2.raw	1	1	108	115		PEAKS DB
	3	VEGF	U3FAK1	176.79	17	22419000	7	7	9	Carbamidomethylation	47564	Vascular endothelial growth factor 2 OS=Micrurus fulvius OX=8637 PE=2 SV=1	R.C(+57.02)DSGFYYSEEVC(+57.02)R.C	Y	72.69	1670.63	13	1.7	836.328	2	38.94	932370	15514	Sk-3.raw	1	1	397	409	C1:Carbamidomethylation:1000.00;C12:Carbamidomethylation:1000.00	PEAKS DB
													K.C(+57.02)IC(+57.02)EC(+57.02)VESPNK.C	Y	66.41	1394.56	11	2.3	698.293	2	27.07	761840	8937	Sk-3.raw	1	1	360	370	C1:Carbamidomethylation:1000.00;C3:Carbamidomethylation:1000.00;C5:Carbamidomethylation:1000.00	PEAKS DB
													K.ELDEETC(+57.02)QC(+57.02)VC(+57.02)K.G	Y	64.05	1569.61	12	4.7	785.819	2	26.69	1781400	8698	Sk-3.raw	1	1	287	298	C7:Carbamidomethylation:1000.00;C9:Carbamidomethylation:1000.00;C11:Carbamidomethylation:1000.00	PEAKS DB
													K.HQPLNPTK.C	Y	63.66	933.503	8	1.8	467.761	2	18.03	2083700	4137	Sk-3.raw	1	1	352	359		PEAKS DB
													K.GGVTPSSC(+57.02)GIHK.E	Y	62.7	1198.58	12	5.7	400.536	3	21	3406100	5632	Sk-3.raw	2	2	299	310	C8:Carbamidomethylation:1000.00	PEAKS DB
													R.EVTVDVGK.E	Y	58.07	845.449	8	2.4	846.461	1	26.56	7553500	8617	Sk-3.raw	2	2	136	143		PEAKS DB
													K.SIDNEWR.K	Y	45.35	918.42	7	-1	460.218	2	32.03	5899700	11617	Sk-3.raw	1	1	122	128		PEAKS DB
		CRISP	Q7ZZN8	89.72	13	14777000	2	2	2	Carbamidomethylation	26246	Cysteine-rich venom protein natrin-2 OS=Naja atra OX=8656 PE=1 SV=1	K.SGPPC(+57.02)GDC(+57.02)PSAC(+57.02)VNGLC(+57.02)TNPC(+57.02)K.H	Y	67.9	2406.95	22	-2.1	803.324	3	34.65	9816100	13114	Sk-3.raw	1	1	180	201	C5:Carbamidomethylation:1000.00;C8:Carbamidomethylation:1000.00;C12:Carbamidomethylation:1000.00;C17:Carbamidomethylation:1000.00;C21:Carbamidomethylation:1000.00	PEAKS DB
													K.C(+57.02)AASC(+57.02)FC(+57.02)R.T	Y	43.63	1030.38	8	1.8	516.199	2	25.02	4960400	7774	Sk-3.raw	1	1	227	234	C1:Carbamidomethylation:1000.00;C5:Carbamidomethylation:1000.00;C7:Carbamidomethylation:1000.00	PEAKS DB
		SVSP	A0A1I9KNL5	60.22	3	3508000	1	1	1		28885	Serine proteinase SP-2 OS=Vipera ammodytes ammodytes OX=8705 PE=2 SV=1	K.DNDIMLIK.L	Y	60.22	960.495	8	4.6	481.259	2	42.8	3508000	17621	Sk-3.raw	1	1	108	115		PEAKS DB
	4	Aminopeptidase	A0A2D4ELE3	193.21	7	10066000	3	3	3		80691	Aminopeptidase (Fragment) OS=Micrurus corallinus OX=54390 PE=3 SV=1	K.VLTFALSEEVRPQDTVSVIGGVAGGSK.Q	Y	132.75	2715.44	27	-3.4	906.156	3	51.11	8235400	21069	Sk-4.raw	1	1	592	618		PEAKS DB
													R.LGLQNDLFSLAR.A	Y	82.71	1345.74	12	-3.2	673.875	2	52.96	1236000	22063	Sk-4.raw	1	1	413	424		PEAKS DB
													K.ATFDISLVVPK.D	Y	57.3	1188.68	11	3	595.349	2	51.61	594180	21355	Sk-4.raw	1	1	85	95		PEAKS DB
		LAAO	V8NAG5	110.33	6	9409500	1	1	1	Oxidation (M)	40589	L-amino-acid oxidase (Fragment) OS=Ophiophagus hannah OX=8665 GN=DLD PE=3 SV=1	R.LGADVTAVEFLGHVGGLGIDM(+15.99)EISK.N	Y	110.33	2543.29	25	1.6	848.777	3	54.66	9409500	22962	Sk-4.raw	1	1	221	245	M21:Oxidation (M):1000.00	PEAKS DB
		SVSP	A0A1I9KNL5	66.36	3	2848500	1	1	2	Oxidation (M)	28885	Serine proteinase SP-2 OS=Vipera ammodytes ammodytes OX=8705 PE=2 SV=1	K.DNDIMLIK.L	Y	66.36	960.495	8	2.1	481.258	2	42.84	1906400	16578	Sk-4.raw	1	1	108	115		PEAKS DB
													K.DNDIM(+15.99)LIK.L	Y	47.08	976.49	8	4.4	489.256	2	37.58	942010	13865	Sk-4.raw	1	1	108	115	M5:Oxidation (M):1000.00	PEAKS DB
		3-FTx	P18328	48.24	19	47122000	1	1	1	Carbamidomethylation	9375	Muscarinic toxin 2 OS=Dendroaspis angusticeps OX=8618 PE=1 SV=1	K.GC(+57.02)AATC(+57.02)PKVDNNDPIR.C	Y	48.24	1786.81	16	-7.7	894.408	2	31.52	47122000	10634	Sk-4.raw	1	1	62	77	C2:Carbamidomethylation:1000.00;C6:Carbamidomethylation:1000.00	PEAKS DB
	5	3-FTx	P18328	96.15	19	18182000	2	2	6	Carbamidomethylation	9375	Muscarinic toxin 2 OS=Dendroaspis angusticeps OX=8618 PE=1 SV=1	K.GC(+57.02)AATC(+57.02)PKVDNNDPIR.C	Y	66	1786.81	16	0.9	894.407	2	13.2	7477300	5428	SK-5.raw	2	2	62	77	C2:Carbamidomethylation:1000.00;C6:Carbamidomethylation:1000.00	PEAKS DB
													K.GC(+57.02)AATC(+57.02)PK.V	Y	60.29	863.363	8	7.7	432.689	2	5.28	10705000	1456	SK-5.raw	1	1	62	69	C2:Carbamidomethylation:1000.00;C6:Carbamidomethylation:1000.00	PEAKS DB
		Cystatin	A0A898ILA2	60.28	6	576390	1	1	1	Oxidation (M)	15750	Cystatin OS=Calliophis bivirgatus OX=8633 PE=2 SV=1	K.YYLTM(+15.99)ELVK.T	Y	60.28	1174.59	9	7.2	588.305	2	28.27	576390	13061	SK-5.raw	1	1	80	88	M5:Oxidation (M):1000.00	PEAKS DB
		Cystatin	P81714	49.98	8	552640	1	1	1		10995	Cystatin (Fragment) OS=Naja atra OX=8656 PE=1 SV=1	IPGGLSPR.S	Y	49.98	795.46	8	6.6	398.737	2	10.2	552640	4081	SK-5.raw	1	1	1	8		PEAKS DB
		3-FTx	Q8UUK0	47.26	10	1396700	1	1	1	Carbamidomethylation	8900	Cytotoxin homolog Clbp-3 OS=Naja atra OX=8656 PE=3 SV=1	R.AC(+57.02)AATC(+57.02)PK.S	Y	47.26	877.379	8	5.4	439.696	2	5.51	1396700	1524	SK-5.raw	1	1	59	66	C2:Carbamidomethylation:1000.00;C6:Carbamidomethylation:1000.00	PEAKS DB
	6	3-FTx	P18328	71.21	19	3472400	2	2	2	Carbamidomethylation	9375	Muscarinic toxin 2 OS=Dendroaspis angusticeps OX=8618 PE=1 SV=1	K.GC(+57.02)AATC(+57.02)PK.V	Y	49.44	863.363	8	2.2	432.691	2	16.27	2515200	2907	Sk-6.raw	1	1	62	69	C2:Carbamidomethylation:1000.00;C6:Carbamidomethylation:1000.00	PEAKS DB
													K.GC(+57.02)AATC(+57.02)PKVDNNDPIR.C	Y	43.53	1786.81	16	-7.3	894.409	2	31.6	957200	10596	Sk-6.raw	1	1	62	77	C2:Carbamidomethylation:1000.00;C6:Carbamidomethylation:1000.00	PEAKS DB
		SVSP	A0A1I9KNL5	57.84	3	719590	1	1	1		28885	Serine proteinase SP-2 OS=Vipera ammodytes ammodytes OX=8705 PE=2 SV=1	K.DNDIMLIK.L	Y	57.84	960.495	8	2.4	481.258	2	42.84	719590	16383	Sk-6.raw	1	1	108	115		PEAKS DB
	7	Aminopeptidase	A0A2D4ELE3	174.07	8	13813000	4	4	4		80691	Aminopeptidase (Fragment) OS=Micrurus corallinus OX=54390 PE=3 SV=1	K.VLTFALSEEVRPQDTVSVIGGVAGGSK.Q	Y	111.27	2715.44	27	-3.4	906.156	3	51.21	12068000	21393	Sk-7.raw	1	1	592	618		PEAKS DB
													R.LGLQNDLFSLAR.A	Y	68.59	1345.74	12	0.7	673.878	2	52.98	477210	22404	Sk-7.raw	1	1	413	424		PEAKS DB
													K.ATFDISLVVPK.D	Y	53.02	1188.68	11	3.4	595.349	2	51.66	970450	21689	Sk-7.raw	1	1	85	95		PEAKS DB
													K.FALEVAAK.T	Y	43.3	847.48	8	5.3	424.751	2	38.17	296970	14458	Sk-7.raw	1	1	167	174		PEAKS DB
		LAAO	V8NAG5	80.16	6	17466000	1	1	2	Oxidation (M)	40589	L-amino-acid oxidase (Fragment) OS=Ophiophagus hannah OX=8665 GN=DLD PE=3 SV=1	R.LGADVTAVEFLGHVGGLGIDM(+15.99)EISK.N	Y	80.16	2543.29	25	2.4	636.835	4	54.63	17466000	23284	Sk-7.raw	2	2	221	245	M21:Oxidation (M):1000.00	PEAKS DB
		SVSP	A0A1I9KNL5	62.32	3	3408800	1	1	2	Oxidation (M)	28885	Serine proteinase SP-2 OS=Vipera ammodytes ammodytes OX=8705 PE=2 SV=1	K.DNDIMLIK.L	Y	62.32	960.495	8	1.2	481.257	2	42.87	2392600	16856	Sk-7.raw	1	1	108	115		PEAKS DB
													K.DNDIM(+15.99)LIK.L	Y	46.55	976.49	8	7.1	489.258	2	37.64	1016300	14141	Sk-7.raw	1	1	108	115	M5:Oxidation (M):1000.00	PEAKS DB
		SVSP	A0A1L8D5V9	45.14	3	0	1	1	1		27982	BATXSVSP4 OS=Bothrops atrox OX=8725 PE=2 SV=1	R.EPALYTK.V	Y	45.14	820.433	7	-3.8	411.224	2	22.09	0	6193	Sk-7.raw	0	0	229	235		PEAKS DB
	8	PDE	V8NSX8	84.59	2	1775200	1	1	1		76153	Phosphodiesterase (Fragment) OS=Ophiophagus hannah OX=8665 GN=Pde1c PE=3 SV=1	R.SIVHAVQAGIFVER.M	Y	84.59	1524.84	14	1.1	509.29	3	44.04	1775200	17708	Sk-k2.raw	1	1	172	185		PEAKS DB
		SVSP	A0A1I9KNL5	66.2	3	1486400	1	1	1		28885	Serine proteinase SP-2 OS=Vipera ammodytes ammodytes OX=8705 PE=2 SV=1	K.DNDIMLIK.L	Y	66.2	960.495	8	3.7	481.258	2	42.99	1486400	17124	Sk-k2.raw	1	1	108	115		PEAKS DB

## Sheet: Table S3
	Table S3 Summary of estimated relative abundances (%) of protein family in venoms from coral snakes
	Species	Protein family (%)																											references
		3-FTx	SVMP	PLA2	SVSP	HA	NGF	AMP	5'NT	Cystain	PDE	CRISP	VEGF	AchE	Kunitz	LAAO	PLB	CTL	VF	Ohanin/Vespryn	Acid lipase A	Lipase K	Glutathione peroxidase	BIP	Waprin	Ku-Wap-fusin	ChE-like	unknown/non-toxin
	Sinomicrurus kelloggi	65.8139	0.681578	-	7.08114	-	-	10.0922	1.35325	2.1706	0.0804138	0.54871	0.832478	-	-	11.3458	-	-	-	-	-	-	-	-	-	-	-	-	Current study
	Sinomicrurus macclellandi	32.4268	23.6324	19.8845	12.612	4.20659	4.12562	1.7558	0.242537	0.229745	0.210742	0.160948	0.144179	0.132737	0.124198	0.0706833	0.040533	-	-	-	-	-	-	-	-	-	-	-	Current study
	Calliophis bivirgata faviceps	22.6	18.7	41.1	-	0.1	-	-	0.3	0.6	1.3	-	-	-	-	-	-	-	-	14.6	-	-	-	-	-	-	-	0.5	Tan, C.H.; Fung, S.Y.; Yap, M.K.K.; Leong, P.K.; Liew, J.L.; Tan, N.H. Unveiling the elusive and exotic: venomics of the Malayan blue coral snake (Calliophis bivirgata flaviceps). J. Proteomics 2016, 132, 1–12.
	Calliophis intestinalis	21	5.77	43.38	-	0.72	0.64	-	-	0.11	-	1.71	-	-	14.29	6.8	-	-	-	-	-	-	-	-	4.46	0.13	0.25	0.75	Tan, K.Y.; Liew, J.L.; Tan, N.H.; Quah, E.S.H.; Ismail, A.K.; Tan, C.H. Unlocking the secrets of banded coral snake (Calliophis intestinalis, Malaysia): a venom with proteome novelty, low toxicity and distinct antigenicity. J. Proteomics 2019, 192, 246–257.
	Micrurus altirostris	79.5	0.9	13.7	-	-	-	-	-	-	-	0.1	-	-	2.1	1.2	-	<0.1	-	-	2.4	-	-	-	-	-	-	-	Corrêa-Netto, C.; Junqueira-de-Azevedo, I.d.L.M.; Silva, D.A.; Ho, P.L.; Leitão-de-Araújo, M.; Alves, M.L.M.; Sanz, L.; Foguel, D.; Zingali, R.B.; Calvete, J.J. Snake venomics and venom gland transcriptomic analysis of Brazilian coral snakes, Micrurus altirostris and M. corallinus. J. Proteomics 2011, 74, 1795-1809.
	Micrurus corallinus	81.7	2.4	11.9	0.8	-	-	-	-	-	-	-	-	-	-	2.3	-	0.9	-	-	-	-	-	-	-	-	-	-	Corrêa-Netto, C.; Junqueira-de-Azevedo, I.d.L.M.; Silva, D.A.; Ho, P.L.; Leitão-de-Araújo, M.; Alves, M.L.M.; Sanz, L.; Foguel, D.; Zingali, R.B.; Calvete, J.J. Snake venomics and venom gland transcriptomic analysis of Brazilian coral snakes, Micrurus altirostris and M. corallinus. J. Proteomics 2011, 74, 1795-1809.
	Micrurus alleni	77.3	1.2	10.9	-	0.8	0.1	-	-	-	-	-	-	-	-	3	-	1.8	-	0.2	-	-	0.1	-	-	-	-	-	Fernández, J.; Vargas-Vargas, N.; Pla, D.; Sasa, M.; Rey-Suárez, P.; Sanz, L.; Gutiérrez, J.M.; Calvete, J.J.; Lomonte, B. Snake venomics of Micrurus alleni and Micrurus mosquitensis from the Caribbean region of Costa Rica reveals two divergent compositional patterns in New World elapids. Toxicon 2015, 107, 217-233.
	Micrurus mosquitensis	22.5	2.6	55.6	0.5	-	0.6	-	0.2	-	0.2	-	-	-	9.8	2.8	-	1.3	-	-	-	-	-	-	-	-	-	-	Fernández, J.; Vargas-Vargas, N.; Pla, D.; Sasa, M.; Rey-Suárez, P.; Sanz, L.; Gutiérrez, J.M.; Calvete, J.J.; Lomonte, B. Snake venomics of Micrurus alleni and Micrurus mosquitensis from the Caribbean region of Costa Rica reveals two divergent compositional patterns in New World elapids. Toxicon 2015, 107, 217-233.
	Micrurus nigrocinctus	38	4.3	48	0.7	-	-	-	0.5	-	-	-	-	-	-	2.3	-	2.2	-	3.8	-	-	-	-	-	-	-	-	Fernández, J.n.; Alape-Girón, A.; Angulo, Y.; Sanz, L.; Gutiérrez, J.M.a.; Calvete, J.J.; Lomonte, B. Venomic and antivenomic analyses of the Central American coral snake, Micrurus nigrocinctus (Elapidae). J. Proteome Res. 2011, 10, 1816-1827.
	Micrurus clarki	48.2	1.6	36.5	1	-	-	-	-	-	-	-	-	-	0.9	3.8	0.2	1.1	-	-	-	-	0.2	-	-	-	-	-	Lomonte, B.; Sasa, M.; Rey-Suarez, P.; Bryan, W.; Gutierrez, J.M. Venom of the coral snake Micrurus clarki: Proteomic profile, toxicity, immunological cross-neutralization, and characterization of a three-finger toxin. Toxins 2016, 8, 138.
	Micrurus dumerilii	28.1	1.8	52	1.9	<0.1	-	-	<0.1	-	<0.1	-	-	-	9	3.1	<0.1	1.1	-	-	-	-	-	-	-	-	-	-	Rey-Suárez, P.; Núñez, V.; Fernández, J.; Lomonte, B. Integrative characterization of the venom of the coral snake Micrurus dumerilii (Elapidae) from Colombia: proteome, toxicity, and cross-neutralization by antivenom. J. Proteomics 2016, 136, 262-273.
	Micrurus multifasciatus	83	3.6	8.2	-	-	-	-	-	-	-	-	-	0.3	1.9	3.2	-	-	-	-	-	-	-	-	-	-	-	-	Rey-Suárez, P.; Núñez, V.; Gutiérrez, J.M.; Lomonte, B. Proteomic and biological characterization of the venom of the redtail coral snake, Micrurus mipartitus (Elapidae), from Colombia and Costa Rica. J. Proteomics 2011, 75, 655-667.
	Micrurus mipartitus	61.1	1.6	29	1.3	-	-	-	-	-	-	-	-	-	1.9	4	-	1.1	-	-	-	-	-	-	-	-	-	-	Rey-Suárez, P.; Núñez, V.; Gutiérrez, J.M.; Lomonte, B. Proteomic and biological characterization of the venom of the redtail coral snake, Micrurus mipartitus (Elapidae), from Colombia and Costa Rica. J. Proteomics 2011, 75, 655-667.
	Micrurus tschudii	95.2	-	4.1	-	-	-	-	-	-	-	-	-	-	1.6	0.7	-	-	-	-	-	-	-	-	-	-	-	-	Sanz, L.; Pla, D.; Perez, A.; Rodriguez, Y.; Zavaleta, A.; Salas, M.; Lomonte, B.; Calvete, J.J. Venomic analysis of the poorly studied desert coral snake, Micrurus tschudii tschudii, supports the 3FTx/PLA2 dichotomy across Micrurus venoms. Toxins 2016, 8, 178.
	Micrurus ibiboboca (Bahia, Brazil)	13.5	2.5	66.5	-	-	-	-	-	-	-	-	-	-	9.4	2.8	-	0.8	-	-	3.4	-	-	-	-	-	-	-	Sanz, L.; Quesada-Bernat, S.; Ramos, T.; Casais, E.S.L.L.; Correa-Netto, C.; Silva-Haad, J.J.; Sasa, M.; Lomonte, B.; Calvete, J.J. New insights into the phylogeographic distribution of the 3FTx/PLA2 venom dichotomy across genus Micrurus in South America. J. Proteomics 2019, 200, 90–101.
	Micrurus lemnicatus carvalhoi (Jaú, SP, Brazil)	76.7	1.13	20.2	-	0.005	-	-	-	-	-	-	-	-	0.03	1.3	-	-	0.17	-	-	-	-	-	-	-	-	0.4	Sanz, L.; Quesada-Bernat, S.; Ramos, T.; Casais, E.S.L.L.; Correa-Netto, C.; Silva-Haad, J.J.; Sasa, M.; Lomonte, B.; Calvete, J.J. New insights into the phylogeographic distribution of the 3FTx/PLA2 venom dichotomy across genus Micrurus in South America. J. Proteomics 2019, 200, 90–101.
	M. l. carvalhoi (Bauru, SP, Brazil)	71.3	0.8	22.1	-	-	-	-	-	-	-	-	-	-	0.03	1.5	-	-	-	-	-	-	-	0.01	-	-	-	1.3	Sanz, L.; Quesada-Bernat, S.; Ramos, T.; Casais, E.S.L.L.; Correa-Netto, C.; Silva-Haad, J.J.; Sasa, M.; Lomonte, B.; Calvete, J.J. New insights into the phylogeographic distribution of the 3FTx/PLA2 venom dichotomy across genus Micrurus in South America. J. Proteomics 2019, 200, 90–101.
	Micrurus lemnicatus helleri (Colombia)	21.1	-	62.5	-	-	-	-	-	-	-	-	-	-	5.9	-	-	0.5	-	-	-	-	-	-	-	-	-	7.9	Sanz, L.; Quesada-Bernat, S.; Ramos, T.; Casais, E.S.L.L.; Correa-Netto, C.; Silva-Haad, J.J.; Sasa, M.; Lomonte, B.; Calvete, J.J. New insights into the phylogeographic distribution of the 3FTx/PLA2 venom dichotomy across genus Micrurus in South America. J. Proteomics 2019, 200, 90–101.
	Micrurus Sp. (Alagoas, Brazil)	26.1	1.8	57.8	-	-	-	-	-	-	-	-	0.006	-	5.6	2	-	2	-	0.38	-	2.4	-	0.6	-	-	-	0.4	Sanz, L.; Quesada-Bernat, S.; Ramos, T.; Casais, E.S.L.L.; Correa-Netto, C.; Silva-Haad, J.J.; Sasa, M.; Lomonte, B.; Calvete, J.J. New insights into the phylogeographic distribution of the 3FTx/PLA2 venom dichotomy across genus Micrurus in South America. J. Proteomics 2019, 200, 90–101.
	Micrurus Sp. (RJ, Brazil)	94.1	-	-	-	-	-	-	-	-	-	-	0.97	-	0.98	0.07	-	-	-	-	-	-	-	-	-	-	-	0.6	Sanz, L.; Quesada-Bernat, S.; Ramos, T.; Casais, E.S.L.L.; Correa-Netto, C.; Silva-Haad, J.J.; Sasa, M.; Lomonte, B.; Calvete, J.J. New insights into the phylogeographic distribution of the 3FTx/PLA2 venom dichotomy across genus Micrurus in South America. J. Proteomics 2019, 200, 90–101.
	Micrurus frontalis	42.4	0.96	49.2	-	-	-	-	-	-	-	0.7	-	-	1.3	0.4	-	0.06	-	-	-	3.1	-	-	-	-	-	1.88	Sanz, L.; de Freitas-Lima, L.N.; Quesada-Bernat, S.; Graca-de-Souza, V.K.; Soares, A.M.; Calderon, L.A.; Calvete, J.J.; Caldeira, C.A.S. Comparative venomics of Brazilian coral snakes: Micrurus frontalis, Micrurus spixii spixii, and Micrurus surinamensis. Toxicon 2019, 166, 39-45.
	Micrurus spixii spixii	56.5	-	37.4	-	-	-	-	-	-	-	-	-	-	11	5.1	-	-	-	-	-	-	-	-	-	-	-	-	Sanz, L.; de Freitas-Lima, L.N.; Quesada-Bernat, S.; Graca-de-Souza, V.K.; Soares, A.M.; Calderon, L.A.; Calvete, J.J.; Caldeira, C.A.S. Comparative venomics of Brazilian coral snakes: Micrurus frontalis, Micrurus spixii spixii, and Micrurus surinamensis. Toxicon 2019, 166, 39-45.
	Micrurus surinamensis	95.4	-	4.2	-	-	-	-	-	-	-	-	-	-	-	0.4	-	-	-	-	-	-	-	-	-	-	-	-	Sanz, L.; de Freitas-Lima, L.N.; Quesada-Bernat, S.; Graca-de-Souza, V.K.; Soares, A.M.; Calderon, L.A.; Calvete, J.J.; Caldeira, C.A.S. Comparative venomics of Brazilian coral snakes: Micrurus frontalis, Micrurus spixii spixii, and Micrurus surinamensis. Toxicon 2019, 166, 39-45.
	Micrurus helleri (Ecuadorian)	17.8	-	72.1	-	1	-	-	-	-	-	-	-	-	0.5	5.1	-	-	-	-	-	-	-	2.9	-	-	-	0.6	Hernández, J.; Salazar-Valenzuela, D.; Medina Villamizar, E.; Quirola, D.; Patel, K.; Vaiyapuri, S.; Lomonte, B.; de Almeida, J. First insights into the venom composition of two Ecuadorian coral snakes. Int. J. Mol. Sci. 2022, 23, 14686.
	Micrurus mipartitus (Ecuadorian)	63.4	6	19.1	-	-	-	-	-	-	-	-	-	-	-	8.4	-	-	-	-	-	-	-	-	-	-	-	3.1	Hernández, J.; Salazar-Valenzuela, D.; Medina Villamizar, E.; Quirola, D.; Patel, K.; Vaiyapuri, S.; Lomonte, B.; de Almeida, J. First insights into the venom composition of two Ecuadorian coral snakes. Int. J. Mol. Sci. 2022, 23, 14686.
	M. helleri (Colombia)	14.1	13.1	40.63	5.24	4.99	3.33	-	-	-	-	-	-	-	2.2	8.64	7.2	0.58	-	-	-	-	-	-	-	-	-	-	Rodriguez-Vargas, A.; Franco-Vasquez, A.M.; Bolivar-Barbosa, J.A.; Vega, N.; Reyes-Montano, E.; Arreguin-Espinosa, R.; Carbajal-Saucedo, A.; Angarita-Sierra, T.; Ruiz-Gomez, F. Unveiling the venom composition of the Colombian coral snakes Micrurus helleri, M. medemi, and M. sangilensis. Toxins 2023, 15, 622.
	Micrurus medemi	17.69	9.63	43.14	0.39	1.12	3.39	-	-	-	-	-	-	-	5.35	7.48	3.99	7.83	-	-	-	-	-	-	-	-	-	-	Rodriguez-Vargas, A.; Franco-Vasquez, A.M.; Bolivar-Barbosa, J.A.; Vega, N.; Reyes-Montano, E.; Arreguin-Espinosa, R.; Carbajal-Saucedo, A.; Angarita-Sierra, T.; Ruiz-Gomez, F. Unveiling the venom composition of the Colombian coral snakes Micrurus helleri, M. medemi, and M. sangilensis. Toxins 2023, 15, 622.
	Micrurus sangilensis	17.69	11.81	30.4	5.79	1.72	5.53	-	-	-	-	-	-	-	2.97	9.17	6.38	6.27	-	2.27	-	-	-	-	-	-	-	-	Rodriguez-Vargas, A.; Franco-Vasquez, A.M.; Bolivar-Barbosa, J.A.; Vega, N.; Reyes-Montano, E.; Arreguin-Espinosa, R.; Carbajal-Saucedo, A.; Angarita-Sierra, T.; Ruiz-Gomez, F. Unveiling the venom composition of the Colombian coral snakes Micrurus helleri, M. medemi, and M. sangilensis. Toxins 2023, 15, 622.
	Micruroides euryxanthus	62.3	-	14.2	-	-	-	-	-	-	-	-	-	-	-	-	-	-	-	-	-	-	-	-	-	-	-	23.5	Bénard-Valle, M.; Neri-Castro, E.; Elizalde-Morales, N.; Olvera-Rodríguez, A.; Strickland, J.; Acosta, G.; Alagón, A. Protein composition and biochemical characterization of venom from Sonoran Coral Snakes (Micruroides euryxanthus). Biochimie 2021, 182, 206–216.
